# Supplementary material for: Cardiovascular Outcomes of α-Blockers vs 5-α Reductase Inhibitors for Benign Prostatic Hyperplasia
Source: JAMA Netw Open. 2023 Nov 14;6(11):e2343299. doi: 10.1001/jamanetworkopen.2023.43299 (PMC10646730; doi:10.1001/jamanetworkopen.2023.43299)
Supplement: Supplement 2. — eTable 24. Benign Prostatic Hyperplasia eTable 25. Chemotherapy eTable 26. Prostate Cancer eTable 27. Prostatectomy eTable 28. Exposure/Benign Prostatic Hyperplasia Treatment eTable 29. Acute Urinary Retention eTable 30. Diabetes eTable 31. Coronary Artery/Heart Disease eTable 32. Inpatient Hospitalization for Heart Failure eTable 33. Hypercholesterolemia eTable 34. Angiotensin II Receptor Blockers eTable 35. Calcium Channel Blockers eTable 36. β-Blockers eTable 37. Peripheral Vasodilators eTable 38. Thiazide Diuretic eTable 39. Angiotensin-Converting Enzyme Inhibitors eTable 40. Combination Diuretic eTable 41. Potassium-Sparing Diuretic eTable 42. Loop Diuretic eTable 43. Other Diuretic eTable 44. Inpatient Hospitalization for Myocardial Infarction eTable 45. Percutaneous Coronary Intervention Procedure eTable 46. Inpatient Hospitalization for Stroke/Brain Injury eTable 47. Atherosclerosis eTable 48. Chronic Kidney Disease eTable 49. Chronic Obstructive Pulmonary Disease eTable 50. Tobacco Use eTable 51. Anticoagulants eTable 52. Obesity eTable 53. Dipeptidyl Peptidase 4 Inhibitors eTable 54. Glucagon-Like Peptide-1 Agonists eTable 55. Long-Acting Insulin eTable 56. Short-Acting Insulin eTable 57. Sodium/Glucose Cotransporter-2 Inhibitors eTable 58. Sulfonylurea eTable 59. Thiazolidinediones eTable 60. Biguanide eTable 61. Opioids eTable 62. Statins eTable 63. Coronary Artery Bypass Graft Surgery eTable 64. Faurot Frailty Index Indicators eTable 65. Pneumonia [file jamanetwopen-e2343299-s002.xlsx]

## Sheet: Table of Contents
Zhang J, Latour CD, Olawore O, et al. Cardiovascular outcomes of α blockers vs 5-α reductase inhibitors for benign prostatic hyperplasia. JAMA Netw Open. 2023;6(11):e2343299. doi:10.1001/jamanetworkopen.2023.43299
This supplemental material has been provided by the authors to give readers additional information about their work.
Code lists for each variable included in the analysis
Click on the variable name to navigate to that page in the Excel file.
eTable 24.	Benign Prostatic Hyperplasia
eTable 25.	Chemotherapy
eTable 26.	Prostate Cancer
eTable 27.	Prostatectomy
eTable 28.	Exposure/Benign Prostatic Hyperplasia Treatment
eTable 29.	Acute Urinary Retention
eTable 30.	Diabetes
eTable 31.	Coronary Artery/Heart Disease
eTable 32.	Inpatient Hospitalization for Heart Failure
eTable 33.	Hypercholesterolemia
eTable 34.	Angiotensin II Receptor Blockers
eTable 35.	Calcium Channel Blockers
eTable 36.	β-Blockers
eTable 37.	Peripheral Vasodilators
eTable 38.	Thiazide Diuretic
eTable 39.	Angiotensin-Converting Enzyme Inhibitors
eTable 40.	Combination Diuretic
eTable 41.	Potassium-Sparing Diuretic
eTable 42.	Loop Diuretic
eTable 43.	Other Diuretic
eTable 44.	Inpatient Hospitalization for Myocardial Infarction
eTable 45.	Percutaneous Coronary Intervention Procedure
eTable 46.	Inpatient Hospitalization for Stroke/Brain Injury
eTable 47.	Atherosclerosis
eTable 48.	Chronic Kidney Disease
eTable 49.	Chronic Obstructive Pulmonary Disease
eTable 50.	Tobacco Use
eTable 51.	Anticoagulants
eTable 52.	Obesity
eTable 53.	Dipeptidyl Peptidase 4 Inhibitors
eTable 54.	Glucagon-Like Peptide-1 Agonists
eTable 55.	Long-Acting Insulin
eTable 56.	Short-Acting Insulin
eTable 57.	Sodium/Glucose Cotransporter-2 Inhibitors
eTable 58.	Sulfonylurea
eTable 59.	Thiazolidinediones
eTable 60.	Biguanide
eTable 61.	Opioids
eTable 62.	Statins
eTable 63.	Coronary Artery Bypass Graft Surgery
eTable 64.	Faurot Frailty Index Indicators
eTable 65.	Pneumonia

## Sheet: BPH
Variable	Code Type	Code	Description	Reference
Benign prostatic hyperplasia	ICD-9 Dx	600	Diagnosis of BPH, ≤12 months prior to initiation of BPH therapy Outpatient claims only; Location on claim not specified.	None
Benign prostatic hyperplasia	ICD-9 Dx	600.01	Diagnosis of BPH, ≤12 months prior to initiation of BPH therapy Outpatient claims only; Location on claim not specified.	None
Benign prostatic hyperplasia	ICD-9 Dx	600.11	Diagnosis of BPH, ≤12 months prior to initiation of BPH therapy Outpatient claims only; Location on claim not specified.	None
Benign prostatic hyperplasia	ICD-9 Dx	600.2	Diagnosis of BPH, ≤12 months prior to initiation of BPH therapy Outpatient claims only; Location on claim not specified.	None
Benign prostatic hyperplasia	ICD-9 Dx	600.21	Diagnosis of BPH, ≤12 months prior to initiation of BPH therapy Outpatient claims only; Location on claim not specified.	None
Benign prostatic hyperplasia	ICD-9 Dx	600.9	Diagnosis of BPH, ≤12 months prior to initiation of BPH therapy Outpatient claims only; Location on claim not specified.	None
Benign prostatic hyperplasia	ICD-9 Dx	600.91	Diagnosis of BPH, ≤12 months prior to initiation of BPH therapy Outpatient claims only; Location on claim not specified.	None
Benign prostatic hyperplasia	ICD-10 Dx	N40	Diagnosis of BPH, ≤12 months prior to initiation of BPH therapy Outpatient claims only; Location on claim not specified.	None
Benign prostatic hyperplasia	ICD-10 Dx	N40.1	Diagnosis of BPH, ≤12 months prior to initiation of BPH therapy Outpatient claims only; Location on claim not specified.	None
Benign prostatic hyperplasia	ICD-10 Dx	N40.2	Diagnosis of BPH, ≤12 months prior to initiation of BPH therapy Outpatient claims only; Location on claim not specified.	None
Benign prostatic hyperplasia	ICD-10 Dx	N40.3	Diagnosis of BPH, ≤12 months prior to initiation of BPH therapy Outpatient claims only; Location on claim not specified.	None
Benign prostatic hyperplasia	ICD-10 Dx	R39.9	Diagnosis of BPH, ≤12 months prior to initiation of BPH therapy Outpatient claims only; Location on claim not specified.	None

## Sheet: Chemotherapy
Variable	Code Type	Code	Description	Reference
Current Chemotherapy	HCPCS	C8953	Identification of any code for current chemo within ≤6 months prior to treatment initiation; Carrier file	Noone et al. Comparison of SEER Treatment Data with Medicare Claims. Med Care. 2016. PMID: 24638121
Current Chemotherapy	HCPCS	C8954	Identification of any code for current chemo within ≤6 months prior to treatment initiation; Carrier file	Noone et al. Comparison of SEER Treatment Data with Medicare Claims. Med Care. 2016. PMID: 24638122
Current Chemotherapy	HCPCS	C8955	Identification of any code for current chemo within ≤6 months prior to treatment initiation; Carrier file	Noone et al. Comparison of SEER Treatment Data with Medicare Claims. Med Care. 2016. PMID: 24638123
Current Chemotherapy	HCPCS	G0355	Identification of any code for current chemo within ≤6 months prior to treatment initiation; Carrier file	Noone et al. Comparison of SEER Treatment Data with Medicare Claims. Med Care. 2016. PMID: 24638124
Current Chemotherapy	HCPCS	G0357	Identification of any code for current chemo within ≤6 months prior to treatment initiation; Carrier file	Noone et al. Comparison of SEER Treatment Data with Medicare Claims. Med Care. 2016. PMID: 24638125
Current Chemotherapy	HCPCS	G0358	Identification of any code for current chemo within ≤6 months prior to treatment initiation; Carrier file	Noone et al. Comparison of SEER Treatment Data with Medicare Claims. Med Care. 2016. PMID: 24638126
Current Chemotherapy	HCPCS	G0359	Identification of any code for current chemo within ≤6 months prior to treatment initiation; Carrier file	Noone et al. Comparison of SEER Treatment Data with Medicare Claims. Med Care. 2016. PMID: 24638127
Current Chemotherapy	HCPCS	G0360	Identification of any code for current chemo within ≤6 months prior to treatment initiation; Carrier file	Noone et al. Comparison of SEER Treatment Data with Medicare Claims. Med Care. 2016. PMID: 24638128
Current Chemotherapy	HCPCS	G0361	Identification of any code for current chemo within ≤6 months prior to treatment initiation; Carrier file	Noone et al. Comparison of SEER Treatment Data with Medicare Claims. Med Care. 2016. PMID: 24638129
Current Chemotherapy	HCPCS	G0362	Identification of any code for current chemo within ≤6 months prior to treatment initiation; Carrier file	Noone et al. Comparison of SEER Treatment Data with Medicare Claims. Med Care. 2016. PMID: 24638130
Current Chemotherapy	HCPCS	G0370	Identification of any code for current chemo within ≤6 months prior to treatment initiation; Carrier file	Noone et al. Comparison of SEER Treatment Data with Medicare Claims. Med Care. 2016. PMID: 24638131
Current Chemotherapy	HCPCS	J7150	Identification of any code for current chemo within ≤6 months prior to treatment initiation; Carrier file	Noone et al. Comparison of SEER Treatment Data with Medicare Claims. Med Care. 2016. PMID: 24638132
Current Chemotherapy	HCPCS	Q0083	Identification of any code for current chemo within ≤6 months prior to treatment initiation; Carrier file	Noone et al. Comparison of SEER Treatment Data with Medicare Claims. Med Care. 2016. PMID: 24638133
Current Chemotherapy	HCPCS	Q0084	Identification of any code for current chemo within ≤6 months prior to treatment initiation; Carrier file	Noone et al. Comparison of SEER Treatment Data with Medicare Claims. Med Care. 2016. PMID: 24638134
Current Chemotherapy	HCPCS	Q0085	Identification of any code for current chemo within ≤6 months prior to treatment initiation; Carrier file	Noone et al. Comparison of SEER Treatment Data with Medicare Claims. Med Care. 2016. PMID: 24638135
Current Chemotherapy	HCPCS	S5019	Identification of any code for current chemo within ≤6 months prior to treatment initiation; Carrier file	Noone et al. Comparison of SEER Treatment Data with Medicare Claims. Med Care. 2016. PMID: 24638136
Current Chemotherapy	HCPCS	S5020	Identification of any code for current chemo within ≤6 months prior to treatment initiation; Carrier file	Noone et al. Comparison of SEER Treatment Data with Medicare Claims. Med Care. 2016. PMID: 24638137
Current Chemotherapy	HCPCS	S9329	Identification of any code for current chemo within ≤6 months prior to treatment initiation; Carrier file	Noone et al. Comparison of SEER Treatment Data with Medicare Claims. Med Care. 2016. PMID: 24638138
Current Chemotherapy	HCPCS	S9330	Identification of any code for current chemo within ≤6 months prior to treatment initiation; Carrier file	Noone et al. Comparison of SEER Treatment Data with Medicare Claims. Med Care. 2016. PMID: 24638139
Current Chemotherapy	HCPCS	S9331	Identification of any code for current chemo within ≤6 months prior to treatment initiation; Carrier file	Noone et al. Comparison of SEER Treatment Data with Medicare Claims. Med Care. 2016. PMID: 24638140
Current Chemotherapy	HCPCS	S9425	Identification of any code for current chemo within ≤6 months prior to treatment initiation; Carrier file	Noone et al. Comparison of SEER Treatment Data with Medicare Claims. Med Care. 2016. PMID: 24638141
Current Chemotherapy	HCPCS	C1086	Identification of any code for current chemo within ≤6 months prior to treatment initiation; Carrier file	Noone et al. Comparison of SEER Treatment Data with Medicare Claims. Med Care. 2016. PMID: 24638142
Current Chemotherapy	HCPCS	C1166	Identification of any code for current chemo within ≤6 months prior to treatment initiation; Carrier file	Noone et al. Comparison of SEER Treatment Data with Medicare Claims. Med Care. 2016. PMID: 24638143
Current Chemotherapy	HCPCS	C1167	Identification of any code for current chemo within ≤6 months prior to treatment initiation; Carrier file	Noone et al. Comparison of SEER Treatment Data with Medicare Claims. Med Care. 2016. PMID: 24638144
Current Chemotherapy	HCPCS	C1178	Identification of any code for current chemo within ≤6 months prior to treatment initiation; Carrier file	Noone et al. Comparison of SEER Treatment Data with Medicare Claims. Med Care. 2016. PMID: 24638145
Current Chemotherapy	HCPCS	C9012	Identification of any code for current chemo within ≤6 months prior to treatment initiation; Carrier file	Noone et al. Comparison of SEER Treatment Data with Medicare Claims. Med Care. 2016. PMID: 24638146
Current Chemotherapy	HCPCS	C9110	Identification of any code for current chemo within ≤6 months prior to treatment initiation; Carrier file	Noone et al. Comparison of SEER Treatment Data with Medicare Claims. Med Care. 2016. PMID: 24638147
Current Chemotherapy	HCPCS	C9127	Identification of any code for current chemo within ≤6 months prior to treatment initiation; Carrier file	Noone et al. Comparison of SEER Treatment Data with Medicare Claims. Med Care. 2016. PMID: 24638148
Current Chemotherapy	HCPCS	C9205	Identification of any code for current chemo within ≤6 months prior to treatment initiation; Carrier file	Noone et al. Comparison of SEER Treatment Data with Medicare Claims. Med Care. 2016. PMID: 24638149
Current Chemotherapy	HCPCS	C9207	Identification of any code for current chemo within ≤6 months prior to treatment initiation; Carrier file	Noone et al. Comparison of SEER Treatment Data with Medicare Claims. Med Care. 2016. PMID: 24638150
Current Chemotherapy	HCPCS	C9213	Identification of any code for current chemo within ≤6 months prior to treatment initiation; Carrier file	Noone et al. Comparison of SEER Treatment Data with Medicare Claims. Med Care. 2016. PMID: 24638151
Current Chemotherapy	HCPCS	C9214	Identification of any code for current chemo within ≤6 months prior to treatment initiation; Carrier file	Noone et al. Comparison of SEER Treatment Data with Medicare Claims. Med Care. 2016. PMID: 24638152
Current Chemotherapy	HCPCS	C9215	Identification of any code for current chemo within ≤6 months prior to treatment initiation; Carrier file	Noone et al. Comparison of SEER Treatment Data with Medicare Claims. Med Care. 2016. PMID: 24638153
Current Chemotherapy	HCPCS	C9217	Identification of any code for current chemo within ≤6 months prior to treatment initiation; Carrier file	Noone et al. Comparison of SEER Treatment Data with Medicare Claims. Med Care. 2016. PMID: 24638154
Current Chemotherapy	HCPCS	C9218	Identification of any code for current chemo within ≤6 months prior to treatment initiation; Carrier file	Noone et al. Comparison of SEER Treatment Data with Medicare Claims. Med Care. 2016. PMID: 24638155
Current Chemotherapy	HCPCS	C9235	Identification of any code for current chemo within ≤6 months prior to treatment initiation; Carrier file	Noone et al. Comparison of SEER Treatment Data with Medicare Claims. Med Care. 2016. PMID: 24638156
Current Chemotherapy	HCPCS	C9257	Identification of any code for current chemo within ≤6 months prior to treatment initiation; Carrier file	Noone et al. Comparison of SEER Treatment Data with Medicare Claims. Med Care. 2016. PMID: 24638157
Current Chemotherapy	HCPCS	C9262	Identification of any code for current chemo within ≤6 months prior to treatment initiation; Carrier file	Noone et al. Comparison of SEER Treatment Data with Medicare Claims. Med Care. 2016. PMID: 24638158
Current Chemotherapy	HCPCS	C9414	Identification of any code for current chemo within ≤6 months prior to treatment initiation; Carrier file	Noone et al. Comparison of SEER Treatment Data with Medicare Claims. Med Care. 2016. PMID: 24638159
Current Chemotherapy	HCPCS	C9415	Identification of any code for current chemo within ≤6 months prior to treatment initiation; Carrier file	Noone et al. Comparison of SEER Treatment Data with Medicare Claims. Med Care. 2016. PMID: 24638160
Current Chemotherapy	HCPCS	C9417	Identification of any code for current chemo within ≤6 months prior to treatment initiation; Carrier file	Noone et al. Comparison of SEER Treatment Data with Medicare Claims. Med Care. 2016. PMID: 24638161
Current Chemotherapy	HCPCS	C9418	Identification of any code for current chemo within ≤6 months prior to treatment initiation; Carrier file	Noone et al. Comparison of SEER Treatment Data with Medicare Claims. Med Care. 2016. PMID: 24638162
Current Chemotherapy	HCPCS	C9419	Identification of any code for current chemo within ≤6 months prior to treatment initiation; Carrier file	Noone et al. Comparison of SEER Treatment Data with Medicare Claims. Med Care. 2016. PMID: 24638163
Current Chemotherapy	HCPCS	C9420	Identification of any code for current chemo within ≤6 months prior to treatment initiation; Carrier file	Noone et al. Comparison of SEER Treatment Data with Medicare Claims. Med Care. 2016. PMID: 24638164
Current Chemotherapy	HCPCS	C9421	Identification of any code for current chemo within ≤6 months prior to treatment initiation; Carrier file	Noone et al. Comparison of SEER Treatment Data with Medicare Claims. Med Care. 2016. PMID: 24638165
Current Chemotherapy	HCPCS	C9422	Identification of any code for current chemo within ≤6 months prior to treatment initiation; Carrier file	Noone et al. Comparison of SEER Treatment Data with Medicare Claims. Med Care. 2016. PMID: 24638166
Current Chemotherapy	HCPCS	C9423	Identification of any code for current chemo within ≤6 months prior to treatment initiation; Carrier file	Noone et al. Comparison of SEER Treatment Data with Medicare Claims. Med Care. 2016. PMID: 24638167
Current Chemotherapy	HCPCS	C9424	Identification of any code for current chemo within ≤6 months prior to treatment initiation; Carrier file	Noone et al. Comparison of SEER Treatment Data with Medicare Claims. Med Care. 2016. PMID: 24638168
Current Chemotherapy	HCPCS	C9425	Identification of any code for current chemo within ≤6 months prior to treatment initiation; Carrier file	Noone et al. Comparison of SEER Treatment Data with Medicare Claims. Med Care. 2016. PMID: 24638169
Current Chemotherapy	HCPCS	C9426	Identification of any code for current chemo within ≤6 months prior to treatment initiation; Carrier file	Noone et al. Comparison of SEER Treatment Data with Medicare Claims. Med Care. 2016. PMID: 24638170
Current Chemotherapy	HCPCS	C9427	Identification of any code for current chemo within ≤6 months prior to treatment initiation; Carrier file	Noone et al. Comparison of SEER Treatment Data with Medicare Claims. Med Care. 2016. PMID: 24638171
Current Chemotherapy	HCPCS	C9429	Identification of any code for current chemo within ≤6 months prior to treatment initiation; Carrier file	Noone et al. Comparison of SEER Treatment Data with Medicare Claims. Med Care. 2016. PMID: 24638172
Current Chemotherapy	HCPCS	C9431	Identification of any code for current chemo within ≤6 months prior to treatment initiation; Carrier file	Noone et al. Comparison of SEER Treatment Data with Medicare Claims. Med Care. 2016. PMID: 24638173
Current Chemotherapy	HCPCS	C9432	Identification of any code for current chemo within ≤6 months prior to treatment initiation; Carrier file	Noone et al. Comparison of SEER Treatment Data with Medicare Claims. Med Care. 2016. PMID: 24638174
Current Chemotherapy	HCPCS	C9433	Identification of any code for current chemo within ≤6 months prior to treatment initiation; Carrier file	Noone et al. Comparison of SEER Treatment Data with Medicare Claims. Med Care. 2016. PMID: 24638175
Current Chemotherapy	HCPCS	C9437	Identification of any code for current chemo within ≤6 months prior to treatment initiation; Carrier file	Noone et al. Comparison of SEER Treatment Data with Medicare Claims. Med Care. 2016. PMID: 24638176
Current Chemotherapy	HCPCS	C9440	Identification of any code for current chemo within ≤6 months prior to treatment initiation; Carrier file	Noone et al. Comparison of SEER Treatment Data with Medicare Claims. Med Care. 2016. PMID: 24638177
Current Chemotherapy	HCPCS	J0594	Identification of any code for current chemo within ≤6 months prior to treatment initiation; Carrier file	Noone et al. Comparison of SEER Treatment Data with Medicare Claims. Med Care. 2016. PMID: 24638178
Current Chemotherapy	HCPCS	J0894	Identification of any code for current chemo within ≤6 months prior to treatment initiation; Carrier file	Noone et al. Comparison of SEER Treatment Data with Medicare Claims. Med Care. 2016. PMID: 24638179
Current Chemotherapy	HCPCS	J8510	Identification of any code for current chemo within ≤6 months prior to treatment initiation; Carrier file	Noone et al. Comparison of SEER Treatment Data with Medicare Claims. Med Care. 2016. PMID: 24638180
Current Chemotherapy	HCPCS	J8520	Identification of any code for current chemo within ≤6 months prior to treatment initiation; Carrier file	Noone et al. Comparison of SEER Treatment Data with Medicare Claims. Med Care. 2016. PMID: 24638181
Current Chemotherapy	HCPCS	J8521	Identification of any code for current chemo within ≤6 months prior to treatment initiation; Carrier file	Noone et al. Comparison of SEER Treatment Data with Medicare Claims. Med Care. 2016. PMID: 24638182
Current Chemotherapy	HCPCS	J8530	Identification of any code for current chemo within ≤6 months prior to treatment initiation; Carrier file	Noone et al. Comparison of SEER Treatment Data with Medicare Claims. Med Care. 2016. PMID: 24638183
Current Chemotherapy	HCPCS	J8560	Identification of any code for current chemo within ≤6 months prior to treatment initiation; Carrier file	Noone et al. Comparison of SEER Treatment Data with Medicare Claims. Med Care. 2016. PMID: 24638184
Current Chemotherapy	HCPCS	J8565	Identification of any code for current chemo within ≤6 months prior to treatment initiation; Carrier file	Noone et al. Comparison of SEER Treatment Data with Medicare Claims. Med Care. 2016. PMID: 24638185
Current Chemotherapy	HCPCS	J8600	Identification of any code for current chemo within ≤6 months prior to treatment initiation; Carrier file	Noone et al. Comparison of SEER Treatment Data with Medicare Claims. Med Care. 2016. PMID: 24638186
Current Chemotherapy	HCPCS	J8610	Identification of any code for current chemo within ≤6 months prior to treatment initiation; Carrier file	Noone et al. Comparison of SEER Treatment Data with Medicare Claims. Med Care. 2016. PMID: 24638187
Current Chemotherapy	HCPCS	J8700	Identification of any code for current chemo within ≤6 months prior to treatment initiation; Carrier file	Noone et al. Comparison of SEER Treatment Data with Medicare Claims. Med Care. 2016. PMID: 24638188
Current Chemotherapy	HCPCS	J8705	Identification of any code for current chemo within ≤6 months prior to treatment initiation; Carrier file	Noone et al. Comparison of SEER Treatment Data with Medicare Claims. Med Care. 2016. PMID: 24638189
Current Chemotherapy	HCPCS	J8999	Identification of any code for current chemo within ≤6 months prior to treatment initiation; Carrier file	Noone et al. Comparison of SEER Treatment Data with Medicare Claims. Med Care. 2016. PMID: 24638190
Current Chemotherapy	HCPCS	J9000	Identification of any code for current chemo within ≤6 months prior to treatment initiation; Carrier file	Noone et al. Comparison of SEER Treatment Data with Medicare Claims. Med Care. 2016. PMID: 24638191
Current Chemotherapy	HCPCS	J9001	Identification of any code for current chemo within ≤6 months prior to treatment initiation; Carrier file	Noone et al. Comparison of SEER Treatment Data with Medicare Claims. Med Care. 2016. PMID: 24638192
Current Chemotherapy	HCPCS	J9010	Identification of any code for current chemo within ≤6 months prior to treatment initiation; Carrier file	Noone et al. Comparison of SEER Treatment Data with Medicare Claims. Med Care. 2016. PMID: 24638193
Current Chemotherapy	HCPCS	J9017	Identification of any code for current chemo within ≤6 months prior to treatment initiation; Carrier file	Noone et al. Comparison of SEER Treatment Data with Medicare Claims. Med Care. 2016. PMID: 24638194
Current Chemotherapy	HCPCS	J9020	Identification of any code for current chemo within ≤6 months prior to treatment initiation; Carrier file	Noone et al. Comparison of SEER Treatment Data with Medicare Claims. Med Care. 2016. PMID: 24638195
Current Chemotherapy	HCPCS	J9025	Identification of any code for current chemo within ≤6 months prior to treatment initiation; Carrier file	Noone et al. Comparison of SEER Treatment Data with Medicare Claims. Med Care. 2016. PMID: 24638196
Current Chemotherapy	HCPCS	J9027	Identification of any code for current chemo within ≤6 months prior to treatment initiation; Carrier file	Noone et al. Comparison of SEER Treatment Data with Medicare Claims. Med Care. 2016. PMID: 24638197
Current Chemotherapy	HCPCS	J9033	Identification of any code for current chemo within ≤6 months prior to treatment initiation; Carrier file	Noone et al. Comparison of SEER Treatment Data with Medicare Claims. Med Care. 2016. PMID: 24638198
Current Chemotherapy	HCPCS	J9035	Identification of any code for current chemo within ≤6 months prior to treatment initiation; Carrier file	Noone et al. Comparison of SEER Treatment Data with Medicare Claims. Med Care. 2016. PMID: 24638199
Current Chemotherapy	HCPCS	J9040	Identification of any code for current chemo within ≤6 months prior to treatment initiation; Carrier file	Noone et al. Comparison of SEER Treatment Data with Medicare Claims. Med Care. 2016. PMID: 24638200
Current Chemotherapy	HCPCS	J9041	Identification of any code for current chemo within ≤6 months prior to treatment initiation; Carrier file	Noone et al. Comparison of SEER Treatment Data with Medicare Claims. Med Care. 2016. PMID: 24638201
Current Chemotherapy	HCPCS	J9045	Identification of any code for current chemo within ≤6 months prior to treatment initiation; Carrier file	Noone et al. Comparison of SEER Treatment Data with Medicare Claims. Med Care. 2016. PMID: 24638202
Current Chemotherapy	HCPCS	J9050	Identification of any code for current chemo within ≤6 months prior to treatment initiation; Carrier file	Noone et al. Comparison of SEER Treatment Data with Medicare Claims. Med Care. 2016. PMID: 24638203
Current Chemotherapy	HCPCS	J9055	Identification of any code for current chemo within ≤6 months prior to treatment initiation; Carrier file	Noone et al. Comparison of SEER Treatment Data with Medicare Claims. Med Care. 2016. PMID: 24638204
Current Chemotherapy	HCPCS	J9060	Identification of any code for current chemo within ≤6 months prior to treatment initiation; Carrier file	Noone et al. Comparison of SEER Treatment Data with Medicare Claims. Med Care. 2016. PMID: 24638205
Current Chemotherapy	HCPCS	J9062	Identification of any code for current chemo within ≤6 months prior to treatment initiation; Carrier file	Noone et al. Comparison of SEER Treatment Data with Medicare Claims. Med Care. 2016. PMID: 24638206
Current Chemotherapy	HCPCS	J9065	Identification of any code for current chemo within ≤6 months prior to treatment initiation; Carrier file	Noone et al. Comparison of SEER Treatment Data with Medicare Claims. Med Care. 2016. PMID: 24638207
Current Chemotherapy	HCPCS	J9070	Identification of any code for current chemo within ≤6 months prior to treatment initiation; Carrier file	Noone et al. Comparison of SEER Treatment Data with Medicare Claims. Med Care. 2016. PMID: 24638208
Current Chemotherapy	HCPCS	J9080	Identification of any code for current chemo within ≤6 months prior to treatment initiation; Carrier file	Noone et al. Comparison of SEER Treatment Data with Medicare Claims. Med Care. 2016. PMID: 24638209
Current Chemotherapy	HCPCS	J9090	Identification of any code for current chemo within ≤6 months prior to treatment initiation; Carrier file	Noone et al. Comparison of SEER Treatment Data with Medicare Claims. Med Care. 2016. PMID: 24638210
Current Chemotherapy	HCPCS	J9091	Identification of any code for current chemo within ≤6 months prior to treatment initiation; Carrier file	Noone et al. Comparison of SEER Treatment Data with Medicare Claims. Med Care. 2016. PMID: 24638211
Current Chemotherapy	HCPCS	J9092	Identification of any code for current chemo within ≤6 months prior to treatment initiation; Carrier file	Noone et al. Comparison of SEER Treatment Data with Medicare Claims. Med Care. 2016. PMID: 24638212
Current Chemotherapy	HCPCS	J9093	Identification of any code for current chemo within ≤6 months prior to treatment initiation; Carrier file	Noone et al. Comparison of SEER Treatment Data with Medicare Claims. Med Care. 2016. PMID: 24638213
Current Chemotherapy	HCPCS	J9094	Identification of any code for current chemo within ≤6 months prior to treatment initiation; Carrier file	Noone et al. Comparison of SEER Treatment Data with Medicare Claims. Med Care. 2016. PMID: 24638214
Current Chemotherapy	HCPCS	J9095	Identification of any code for current chemo within ≤6 months prior to treatment initiation; Carrier file	Noone et al. Comparison of SEER Treatment Data with Medicare Claims. Med Care. 2016. PMID: 24638215
Current Chemotherapy	HCPCS	J9096	Identification of any code for current chemo within ≤6 months prior to treatment initiation; Carrier file	Noone et al. Comparison of SEER Treatment Data with Medicare Claims. Med Care. 2016. PMID: 24638216
Current Chemotherapy	HCPCS	J9097	Identification of any code for current chemo within ≤6 months prior to treatment initiation; Carrier file	Noone et al. Comparison of SEER Treatment Data with Medicare Claims. Med Care. 2016. PMID: 24638217
Current Chemotherapy	HCPCS	J9098	Identification of any code for current chemo within ≤6 months prior to treatment initiation; Carrier file	Noone et al. Comparison of SEER Treatment Data with Medicare Claims. Med Care. 2016. PMID: 24638218
Current Chemotherapy	HCPCS	J9100	Identification of any code for current chemo within ≤6 months prior to treatment initiation; Carrier file	Noone et al. Comparison of SEER Treatment Data with Medicare Claims. Med Care. 2016. PMID: 24638219
Current Chemotherapy	HCPCS	J9110	Identification of any code for current chemo within ≤6 months prior to treatment initiation; Carrier file	Noone et al. Comparison of SEER Treatment Data with Medicare Claims. Med Care. 2016. PMID: 24638220
Current Chemotherapy	HCPCS	J9120	Identification of any code for current chemo within ≤6 months prior to treatment initiation; Carrier file	Noone et al. Comparison of SEER Treatment Data with Medicare Claims. Med Care. 2016. PMID: 24638221
Current Chemotherapy	HCPCS	J9130	Identification of any code for current chemo within ≤6 months prior to treatment initiation; Carrier file	Noone et al. Comparison of SEER Treatment Data with Medicare Claims. Med Care. 2016. PMID: 24638222
Current Chemotherapy	HCPCS	J9140	Identification of any code for current chemo within ≤6 months prior to treatment initiation; Carrier file	Noone et al. Comparison of SEER Treatment Data with Medicare Claims. Med Care. 2016. PMID: 24638223
Current Chemotherapy	HCPCS	J9150	Identification of any code for current chemo within ≤6 months prior to treatment initiation; Carrier file	Noone et al. Comparison of SEER Treatment Data with Medicare Claims. Med Care. 2016. PMID: 24638224
Current Chemotherapy	HCPCS	J9151	Identification of any code for current chemo within ≤6 months prior to treatment initiation; Carrier file	Noone et al. Comparison of SEER Treatment Data with Medicare Claims. Med Care. 2016. PMID: 24638225
Current Chemotherapy	HCPCS	J9170	Identification of any code for current chemo within ≤6 months prior to treatment initiation; Carrier file	Noone et al. Comparison of SEER Treatment Data with Medicare Claims. Med Care. 2016. PMID: 24638226
Current Chemotherapy	HCPCS	J9171	Identification of any code for current chemo within ≤6 months prior to treatment initiation; Carrier file	Noone et al. Comparison of SEER Treatment Data with Medicare Claims. Med Care. 2016. PMID: 24638227
Current Chemotherapy	HCPCS	J9178	Identification of any code for current chemo within ≤6 months prior to treatment initiation; Carrier file	Noone et al. Comparison of SEER Treatment Data with Medicare Claims. Med Care. 2016. PMID: 24638228
Current Chemotherapy	HCPCS	J9180	Identification of any code for current chemo within ≤6 months prior to treatment initiation; Carrier file	Noone et al. Comparison of SEER Treatment Data with Medicare Claims. Med Care. 2016. PMID: 24638229
Current Chemotherapy	HCPCS	J9181	Identification of any code for current chemo within ≤6 months prior to treatment initiation; Carrier file	Noone et al. Comparison of SEER Treatment Data with Medicare Claims. Med Care. 2016. PMID: 24638230
Current Chemotherapy	HCPCS	J9182	Identification of any code for current chemo within ≤6 months prior to treatment initiation; Carrier file	Noone et al. Comparison of SEER Treatment Data with Medicare Claims. Med Care. 2016. PMID: 24638231
Current Chemotherapy	HCPCS	J9185	Identification of any code for current chemo within ≤6 months prior to treatment initiation; Carrier file	Noone et al. Comparison of SEER Treatment Data with Medicare Claims. Med Care. 2016. PMID: 24638232
Current Chemotherapy	HCPCS	J9190	Identification of any code for current chemo within ≤6 months prior to treatment initiation; Carrier file	Noone et al. Comparison of SEER Treatment Data with Medicare Claims. Med Care. 2016. PMID: 24638233
Current Chemotherapy	HCPCS	J9200	Identification of any code for current chemo within ≤6 months prior to treatment initiation; Carrier file	Noone et al. Comparison of SEER Treatment Data with Medicare Claims. Med Care. 2016. PMID: 24638234
Current Chemotherapy	HCPCS	J9201	Identification of any code for current chemo within ≤6 months prior to treatment initiation; Carrier file	Noone et al. Comparison of SEER Treatment Data with Medicare Claims. Med Care. 2016. PMID: 24638235
Current Chemotherapy	HCPCS	J9206	Identification of any code for current chemo within ≤6 months prior to treatment initiation; Carrier file	Noone et al. Comparison of SEER Treatment Data with Medicare Claims. Med Care. 2016. PMID: 24638236
Current Chemotherapy	HCPCS	J9207	Identification of any code for current chemo within ≤6 months prior to treatment initiation; Carrier file	Noone et al. Comparison of SEER Treatment Data with Medicare Claims. Med Care. 2016. PMID: 24638237
Current Chemotherapy	HCPCS	J9208	Identification of any code for current chemo within ≤6 months prior to treatment initiation; Carrier file	Noone et al. Comparison of SEER Treatment Data with Medicare Claims. Med Care. 2016. PMID: 24638238
Current Chemotherapy	HCPCS	J9211	Identification of any code for current chemo within ≤6 months prior to treatment initiation; Carrier file	Noone et al. Comparison of SEER Treatment Data with Medicare Claims. Med Care. 2016. PMID: 24638239
Current Chemotherapy	HCPCS	J9230	Identification of any code for current chemo within ≤6 months prior to treatment initiation; Carrier file	Noone et al. Comparison of SEER Treatment Data with Medicare Claims. Med Care. 2016. PMID: 24638240
Current Chemotherapy	HCPCS	J9245	Identification of any code for current chemo within ≤6 months prior to treatment initiation; Carrier file	Noone et al. Comparison of SEER Treatment Data with Medicare Claims. Med Care. 2016. PMID: 24638241
Current Chemotherapy	HCPCS	J9250	Identification of any code for current chemo within ≤6 months prior to treatment initiation; Carrier file	Noone et al. Comparison of SEER Treatment Data with Medicare Claims. Med Care. 2016. PMID: 24638242
Current Chemotherapy	HCPCS	J9260	Identification of any code for current chemo within ≤6 months prior to treatment initiation; Carrier file	Noone et al. Comparison of SEER Treatment Data with Medicare Claims. Med Care. 2016. PMID: 24638243
Current Chemotherapy	HCPCS	J9261	Identification of any code for current chemo within ≤6 months prior to treatment initiation; Carrier file	Noone et al. Comparison of SEER Treatment Data with Medicare Claims. Med Care. 2016. PMID: 24638244
Current Chemotherapy	HCPCS	J9263	Identification of any code for current chemo within ≤6 months prior to treatment initiation; Carrier file	Noone et al. Comparison of SEER Treatment Data with Medicare Claims. Med Care. 2016. PMID: 24638245
Current Chemotherapy	HCPCS	J9264	Identification of any code for current chemo within ≤6 months prior to treatment initiation; Carrier file	Noone et al. Comparison of SEER Treatment Data with Medicare Claims. Med Care. 2016. PMID: 24638246
Current Chemotherapy	HCPCS	J9265	Identification of any code for current chemo within ≤6 months prior to treatment initiation; Carrier file	Noone et al. Comparison of SEER Treatment Data with Medicare Claims. Med Care. 2016. PMID: 24638247
Current Chemotherapy	HCPCS	J9266	Identification of any code for current chemo within ≤6 months prior to treatment initiation; Carrier file	Noone et al. Comparison of SEER Treatment Data with Medicare Claims. Med Care. 2016. PMID: 24638248
Current Chemotherapy	HCPCS	J9268	Identification of any code for current chemo within ≤6 months prior to treatment initiation; Carrier file	Noone et al. Comparison of SEER Treatment Data with Medicare Claims. Med Care. 2016. PMID: 24638249
Current Chemotherapy	HCPCS	J9270	Identification of any code for current chemo within ≤6 months prior to treatment initiation; Carrier file	Noone et al. Comparison of SEER Treatment Data with Medicare Claims. Med Care. 2016. PMID: 24638250
Current Chemotherapy	HCPCS	J9280	Identification of any code for current chemo within ≤6 months prior to treatment initiation; Carrier file	Noone et al. Comparison of SEER Treatment Data with Medicare Claims. Med Care. 2016. PMID: 24638251
Current Chemotherapy	HCPCS	J9290	Identification of any code for current chemo within ≤6 months prior to treatment initiation; Carrier file	Noone et al. Comparison of SEER Treatment Data with Medicare Claims. Med Care. 2016. PMID: 24638252
Current Chemotherapy	HCPCS	J9291	Identification of any code for current chemo within ≤6 months prior to treatment initiation; Carrier file	Noone et al. Comparison of SEER Treatment Data with Medicare Claims. Med Care. 2016. PMID: 24638253
Current Chemotherapy	HCPCS	J9293	Identification of any code for current chemo within ≤6 months prior to treatment initiation; Carrier file	Noone et al. Comparison of SEER Treatment Data with Medicare Claims. Med Care. 2016. PMID: 24638254
Current Chemotherapy	HCPCS	J9300	Identification of any code for current chemo within ≤6 months prior to treatment initiation; Carrier file	Noone et al. Comparison of SEER Treatment Data with Medicare Claims. Med Care. 2016. PMID: 24638255
Current Chemotherapy	HCPCS	J9303	Identification of any code for current chemo within ≤6 months prior to treatment initiation; Carrier file	Noone et al. Comparison of SEER Treatment Data with Medicare Claims. Med Care. 2016. PMID: 24638256
Current Chemotherapy	HCPCS	J9305	Identification of any code for current chemo within ≤6 months prior to treatment initiation; Carrier file	Noone et al. Comparison of SEER Treatment Data with Medicare Claims. Med Care. 2016. PMID: 24638257
Current Chemotherapy	HCPCS	J9307	Identification of any code for current chemo within ≤6 months prior to treatment initiation; Carrier file	Noone et al. Comparison of SEER Treatment Data with Medicare Claims. Med Care. 2016. PMID: 24638258
Current Chemotherapy	HCPCS	J9310	Identification of any code for current chemo within ≤6 months prior to treatment initiation; Carrier file	Noone et al. Comparison of SEER Treatment Data with Medicare Claims. Med Care. 2016. PMID: 24638259
Current Chemotherapy	HCPCS	J9315	Identification of any code for current chemo within ≤6 months prior to treatment initiation; Carrier file	Noone et al. Comparison of SEER Treatment Data with Medicare Claims. Med Care. 2016. PMID: 24638260
Current Chemotherapy	HCPCS	J9320	Identification of any code for current chemo within ≤6 months prior to treatment initiation; Carrier file	Noone et al. Comparison of SEER Treatment Data with Medicare Claims. Med Care. 2016. PMID: 24638261
Current Chemotherapy	HCPCS	J9328	Identification of any code for current chemo within ≤6 months prior to treatment initiation; Carrier file	Noone et al. Comparison of SEER Treatment Data with Medicare Claims. Med Care. 2016. PMID: 24638262
Current Chemotherapy	HCPCS	J9330	Identification of any code for current chemo within ≤6 months prior to treatment initiation; Carrier file	Noone et al. Comparison of SEER Treatment Data with Medicare Claims. Med Care. 2016. PMID: 24638263
Current Chemotherapy	HCPCS	J9340	Identification of any code for current chemo within ≤6 months prior to treatment initiation; Carrier file	Noone et al. Comparison of SEER Treatment Data with Medicare Claims. Med Care. 2016. PMID: 24638264
Current Chemotherapy	HCPCS	J9350	Identification of any code for current chemo within ≤6 months prior to treatment initiation; Carrier file	Noone et al. Comparison of SEER Treatment Data with Medicare Claims. Med Care. 2016. PMID: 24638265
Current Chemotherapy	HCPCS	J9351	Identification of any code for current chemo within ≤6 months prior to treatment initiation; Carrier file	Noone et al. Comparison of SEER Treatment Data with Medicare Claims. Med Care. 2016. PMID: 24638266
Current Chemotherapy	HCPCS	J9355	Identification of any code for current chemo within ≤6 months prior to treatment initiation; Carrier file	Noone et al. Comparison of SEER Treatment Data with Medicare Claims. Med Care. 2016. PMID: 24638267
Current Chemotherapy	HCPCS	J9357	Identification of any code for current chemo within ≤6 months prior to treatment initiation; Carrier file	Noone et al. Comparison of SEER Treatment Data with Medicare Claims. Med Care. 2016. PMID: 24638268
Current Chemotherapy	HCPCS	J9360	Identification of any code for current chemo within ≤6 months prior to treatment initiation; Carrier file	Noone et al. Comparison of SEER Treatment Data with Medicare Claims. Med Care. 2016. PMID: 24638269
Current Chemotherapy	HCPCS	J9370	Identification of any code for current chemo within ≤6 months prior to treatment initiation; Carrier file	Noone et al. Comparison of SEER Treatment Data with Medicare Claims. Med Care. 2016. PMID: 24638270
Current Chemotherapy	HCPCS	J9375	Identification of any code for current chemo within ≤6 months prior to treatment initiation; Carrier file	Noone et al. Comparison of SEER Treatment Data with Medicare Claims. Med Care. 2016. PMID: 24638271
Current Chemotherapy	HCPCS	J9380	Identification of any code for current chemo within ≤6 months prior to treatment initiation; Carrier file	Noone et al. Comparison of SEER Treatment Data with Medicare Claims. Med Care. 2016. PMID: 24638272
Current Chemotherapy	HCPCS	J9390	Identification of any code for current chemo within ≤6 months prior to treatment initiation; Carrier file	Noone et al. Comparison of SEER Treatment Data with Medicare Claims. Med Care. 2016. PMID: 24638273
Current Chemotherapy	HCPCS	J9999	Identification of any code for current chemo within ≤6 months prior to treatment initiation; Carrier file	Noone et al. Comparison of SEER Treatment Data with Medicare Claims. Med Care. 2016. PMID: 24638274
Current Chemotherapy	HCPCS	Q2017	Identification of any code for current chemo within ≤6 months prior to treatment initiation; Carrier file	Noone et al. Comparison of SEER Treatment Data with Medicare Claims. Med Care. 2016. PMID: 24638275
Current Chemotherapy	HCPCS	Q2024	Identification of any code for current chemo within ≤6 months prior to treatment initiation; Carrier file	Noone et al. Comparison of SEER Treatment Data with Medicare Claims. Med Care. 2016. PMID: 24638276
Current Chemotherapy	HCPCS	S0087	Identification of any code for current chemo within ≤6 months prior to treatment initiation; Carrier file	Noone et al. Comparison of SEER Treatment Data with Medicare Claims. Med Care. 2016. PMID: 24638277
Current Chemotherapy	HCPCS	S0088	Identification of any code for current chemo within ≤6 months prior to treatment initiation; Carrier file	Noone et al. Comparison of SEER Treatment Data with Medicare Claims. Med Care. 2016. PMID: 24638278
Current Chemotherapy	HCPCS	S0115	Identification of any code for current chemo within ≤6 months prior to treatment initiation; Carrier file	Noone et al. Comparison of SEER Treatment Data with Medicare Claims. Med Care. 2016. PMID: 24638279
Current Chemotherapy	HCPCS	S0116	Identification of any code for current chemo within ≤6 months prior to treatment initiation; Carrier file	Noone et al. Comparison of SEER Treatment Data with Medicare Claims. Med Care. 2016. PMID: 24638280
Current Chemotherapy	HCPCS	S0172	Identification of any code for current chemo within ≤6 months prior to treatment initiation; Carrier file	Noone et al. Comparison of SEER Treatment Data with Medicare Claims. Med Care. 2016. PMID: 24638281
Current Chemotherapy	HCPCS	S0176	Identification of any code for current chemo within ≤6 months prior to treatment initiation; Carrier file	Noone et al. Comparison of SEER Treatment Data with Medicare Claims. Med Care. 2016. PMID: 24638282
Current Chemotherapy	HCPCS	S0178	Identification of any code for current chemo within ≤6 months prior to treatment initiation; Carrier file	Noone et al. Comparison of SEER Treatment Data with Medicare Claims. Med Care. 2016. PMID: 24638283
Current Chemotherapy	HCPCS	S0182	Identification of any code for current chemo within ≤6 months prior to treatment initiation; Carrier file	Noone et al. Comparison of SEER Treatment Data with Medicare Claims. Med Care. 2016. PMID: 24638284
Current Chemotherapy	CPT	0519F	Identification of any code for current chemo within ≤6 months prior to treatment initiation; Carrier file	Noone et al. Comparison of SEER Treatment Data with Medicare Claims. Med Care. 2016. PMID: 24638285
Current Chemotherapy	CPT	36823	Identification of any code for current chemo within ≤6 months prior to treatment initiation; Carrier file	Noone et al. Comparison of SEER Treatment Data with Medicare Claims. Med Care. 2016. PMID: 24638286
Current Chemotherapy	CPT	51720	Identification of any code for current chemo within ≤6 months prior to treatment initiation; Carrier file	Noone et al. Comparison of SEER Treatment Data with Medicare Claims. Med Care. 2016. PMID: 24638287
Current Chemotherapy	CPT	61517	Identification of any code for current chemo within ≤6 months prior to treatment initiation; Carrier file	Noone et al. Comparison of SEER Treatment Data with Medicare Claims. Med Care. 2016. PMID: 24638288
Current Chemotherapy	CPT	95990	Identification of any code for current chemo within ≤6 months prior to treatment initiation; Carrier file	Noone et al. Comparison of SEER Treatment Data with Medicare Claims. Med Care. 2016. PMID: 24638289
Current Chemotherapy	CPT	95991	Identification of any code for current chemo within ≤6 months prior to treatment initiation; Carrier file	Noone et al. Comparison of SEER Treatment Data with Medicare Claims. Med Care. 2016. PMID: 24638290
Current Chemotherapy	CPT	96400	Identification of any code for current chemo within ≤6 months prior to treatment initiation; Carrier file	Noone et al. Comparison of SEER Treatment Data with Medicare Claims. Med Care. 2016. PMID: 24638291
Current Chemotherapy	CPT	96401	Identification of any code for current chemo within ≤6 months prior to treatment initiation; Carrier file	Noone et al. Comparison of SEER Treatment Data with Medicare Claims. Med Care. 2016. PMID: 24638292
Current Chemotherapy	CPT	96402	Identification of any code for current chemo within ≤6 months prior to treatment initiation; Carrier file	Noone et al. Comparison of SEER Treatment Data with Medicare Claims. Med Care. 2016. PMID: 24638293
Current Chemotherapy	CPT	96405	Identification of any code for current chemo within ≤6 months prior to treatment initiation; Carrier file	Noone et al. Comparison of SEER Treatment Data with Medicare Claims. Med Care. 2016. PMID: 24638294
Current Chemotherapy	CPT	96406	Identification of any code for current chemo within ≤6 months prior to treatment initiation; Carrier file	Noone et al. Comparison of SEER Treatment Data with Medicare Claims. Med Care. 2016. PMID: 24638295
Current Chemotherapy	CPT	96408	Identification of any code for current chemo within ≤6 months prior to treatment initiation; Carrier file	Noone et al. Comparison of SEER Treatment Data with Medicare Claims. Med Care. 2016. PMID: 24638296
Current Chemotherapy	CPT	96409	Identification of any code for current chemo within ≤6 months prior to treatment initiation; Carrier file	Noone et al. Comparison of SEER Treatment Data with Medicare Claims. Med Care. 2016. PMID: 24638297
Current Chemotherapy	CPT	96410	Identification of any code for current chemo within ≤6 months prior to treatment initiation; Carrier file	Noone et al. Comparison of SEER Treatment Data with Medicare Claims. Med Care. 2016. PMID: 24638298
Current Chemotherapy	CPT	96411	Identification of any code for current chemo within ≤6 months prior to treatment initiation; Carrier file	Noone et al. Comparison of SEER Treatment Data with Medicare Claims. Med Care. 2016. PMID: 24638299
Current Chemotherapy	CPT	96412	Identification of any code for current chemo within ≤6 months prior to treatment initiation; Carrier file	Noone et al. Comparison of SEER Treatment Data with Medicare Claims. Med Care. 2016. PMID: 24638300
Current Chemotherapy	CPT	96413	Identification of any code for current chemo within ≤6 months prior to treatment initiation; Carrier file	Noone et al. Comparison of SEER Treatment Data with Medicare Claims. Med Care. 2016. PMID: 24638301
Current Chemotherapy	CPT	96414	Identification of any code for current chemo within ≤6 months prior to treatment initiation; Carrier file	Noone et al. Comparison of SEER Treatment Data with Medicare Claims. Med Care. 2016. PMID: 24638302
Current Chemotherapy	CPT	96415	Identification of any code for current chemo within ≤6 months prior to treatment initiation; Carrier file	Noone et al. Comparison of SEER Treatment Data with Medicare Claims. Med Care. 2016. PMID: 24638303
Current Chemotherapy	CPT	96416	Identification of any code for current chemo within ≤6 months prior to treatment initiation; Carrier file	Noone et al. Comparison of SEER Treatment Data with Medicare Claims. Med Care. 2016. PMID: 24638304
Current Chemotherapy	CPT	96417	Identification of any code for current chemo within ≤6 months prior to treatment initiation; Carrier file	Noone et al. Comparison of SEER Treatment Data with Medicare Claims. Med Care. 2016. PMID: 24638305
Current Chemotherapy	CPT	96420	Identification of any code for current chemo within ≤6 months prior to treatment initiation; Carrier file	Noone et al. Comparison of SEER Treatment Data with Medicare Claims. Med Care. 2016. PMID: 24638306
Current Chemotherapy	CPT	96422	Identification of any code for current chemo within ≤6 months prior to treatment initiation; Carrier file	Noone et al. Comparison of SEER Treatment Data with Medicare Claims. Med Care. 2016. PMID: 24638307
Current Chemotherapy	CPT	96423	Identification of any code for current chemo within ≤6 months prior to treatment initiation; Carrier file	Noone et al. Comparison of SEER Treatment Data with Medicare Claims. Med Care. 2016. PMID: 24638308
Current Chemotherapy	CPT	96425	Identification of any code for current chemo within ≤6 months prior to treatment initiation; Carrier file	Noone et al. Comparison of SEER Treatment Data with Medicare Claims. Med Care. 2016. PMID: 24638309
Current Chemotherapy	CPT	96440	Identification of any code for current chemo within ≤6 months prior to treatment initiation; Carrier file	Noone et al. Comparison of SEER Treatment Data with Medicare Claims. Med Care. 2016. PMID: 24638310
Current Chemotherapy	CPT	96445	Identification of any code for current chemo within ≤6 months prior to treatment initiation; Carrier file	Noone et al. Comparison of SEER Treatment Data with Medicare Claims. Med Care. 2016. PMID: 24638311
Current Chemotherapy	CPT	96446	Identification of any code for current chemo within ≤6 months prior to treatment initiation; Carrier file	Noone et al. Comparison of SEER Treatment Data with Medicare Claims. Med Care. 2016. PMID: 24638312
Current Chemotherapy	CPT	96450	Identification of any code for current chemo within ≤6 months prior to treatment initiation; Carrier file	Noone et al. Comparison of SEER Treatment Data with Medicare Claims. Med Care. 2016. PMID: 24638313
Current Chemotherapy	CPT	96520	Identification of any code for current chemo within ≤6 months prior to treatment initiation; Carrier file	Noone et al. Comparison of SEER Treatment Data with Medicare Claims. Med Care. 2016. PMID: 24638314
Current Chemotherapy	CPT	96521	Identification of any code for current chemo within ≤6 months prior to treatment initiation; Carrier file	Noone et al. Comparison of SEER Treatment Data with Medicare Claims. Med Care. 2016. PMID: 24638315
Current Chemotherapy	CPT	96522	Identification of any code for current chemo within ≤6 months prior to treatment initiation; Carrier file	Noone et al. Comparison of SEER Treatment Data with Medicare Claims. Med Care. 2016. PMID: 24638316
Current Chemotherapy	CPT	96523	Identification of any code for current chemo within ≤6 months prior to treatment initiation; Carrier file	Noone et al. Comparison of SEER Treatment Data with Medicare Claims. Med Care. 2016. PMID: 24638317
Current Chemotherapy	CPT	96530	Identification of any code for current chemo within ≤6 months prior to treatment initiation; Carrier file	Noone et al. Comparison of SEER Treatment Data with Medicare Claims. Med Care. 2016. PMID: 24638318
Current Chemotherapy	CPT	96542	Identification of any code for current chemo within ≤6 months prior to treatment initiation; Carrier file	Noone et al. Comparison of SEER Treatment Data with Medicare Claims. Med Care. 2016. PMID: 24638319
Current Chemotherapy	CPT	96545	Identification of any code for current chemo within ≤6 months prior to treatment initiation; Carrier file	Noone et al. Comparison of SEER Treatment Data with Medicare Claims. Med Care. 2016. PMID: 24638320
Current Chemotherapy	NDC-11	4110013	Identification of any code for current chemo within ≤6 months prior to treatment initiation	Noone et al. Comparison of SEER Treatment Data with Medicare Claims. Med Care. 2016. PMID: 24638321
Current Chemotherapy	NDC-11	4110020	Identification of any code for current chemo within ≤6 months prior to treatment initiation	Noone et al. Comparison of SEER Treatment Data with Medicare Claims. Med Care. 2016. PMID: 24638322
Current Chemotherapy	NDC-11	4110022	Identification of any code for current chemo within ≤6 months prior to treatment initiation	Noone et al. Comparison of SEER Treatment Data with Medicare Claims. Med Care. 2016. PMID: 24638323
Current Chemotherapy	NDC-11	4110051	Identification of any code for current chemo within ≤6 months prior to treatment initiation	Noone et al. Comparison of SEER Treatment Data with Medicare Claims. Med Care. 2016. PMID: 24638324
Current Chemotherapy	NDC-11	4110116	Identification of any code for current chemo within ≤6 months prior to treatment initiation	Noone et al. Comparison of SEER Treatment Data with Medicare Claims. Med Care. 2016. PMID: 24638325
Current Chemotherapy	NDC-11	4110150	Identification of any code for current chemo within ≤6 months prior to treatment initiation	Noone et al. Comparison of SEER Treatment Data with Medicare Claims. Med Care. 2016. PMID: 24638326
Current Chemotherapy	NDC-11	5450704	Identification of any code for current chemo within ≤6 months prior to treatment initiation	Noone et al. Comparison of SEER Treatment Data with Medicare Claims. Med Care. 2016. PMID: 24638327
Current Chemotherapy	NDC-11	5450705	Identification of any code for current chemo within ≤6 months prior to treatment initiation	Noone et al. Comparison of SEER Treatment Data with Medicare Claims. Med Care. 2016. PMID: 24638328
Current Chemotherapy	NDC-11	5450707	Identification of any code for current chemo within ≤6 months prior to treatment initiation	Noone et al. Comparison of SEER Treatment Data with Medicare Claims. Med Care. 2016. PMID: 24638329
Current Chemotherapy	NDC-11	5450709	Identification of any code for current chemo within ≤6 months prior to treatment initiation	Noone et al. Comparison of SEER Treatment Data with Medicare Claims. Med Care. 2016. PMID: 24638330
Current Chemotherapy	NDC-11	5450723	Identification of any code for current chemo within ≤6 months prior to treatment initiation	Noone et al. Comparison of SEER Treatment Data with Medicare Claims. Med Care. 2016. PMID: 24638331
Current Chemotherapy	NDC-11	5450791	Identification of any code for current chemo within ≤6 months prior to treatment initiation	Noone et al. Comparison of SEER Treatment Data with Medicare Claims. Med Care. 2016. PMID: 24638332
Current Chemotherapy	NDC-11	15050301	Identification of any code for current chemo within ≤6 months prior to treatment initiation	Noone et al. Comparison of SEER Treatment Data with Medicare Claims. Med Care. 2016. PMID: 24638333
Current Chemotherapy	NDC-11	15050302	Identification of any code for current chemo within ≤6 months prior to treatment initiation	Noone et al. Comparison of SEER Treatment Data with Medicare Claims. Med Care. 2016. PMID: 24638334
Current Chemotherapy	NDC-11	15050401	Identification of any code for current chemo within ≤6 months prior to treatment initiation	Noone et al. Comparison of SEER Treatment Data with Medicare Claims. Med Care. 2016. PMID: 24638335
Current Chemotherapy	NDC-11	15309145	Identification of any code for current chemo within ≤6 months prior to treatment initiation	Noone et al. Comparison of SEER Treatment Data with Medicare Claims. Med Care. 2016. PMID: 24638336
Current Chemotherapy	NDC-11	54412925	Identification of any code for current chemo within ≤6 months prior to treatment initiation	Noone et al. Comparison of SEER Treatment Data with Medicare Claims. Med Care. 2016. PMID: 24638337
Current Chemotherapy	NDC-11	54413025	Identification of any code for current chemo within ≤6 months prior to treatment initiation	Noone et al. Comparison of SEER Treatment Data with Medicare Claims. Med Care. 2016. PMID: 24638338
Current Chemotherapy	NDC-11	54455015	Identification of any code for current chemo within ≤6 months prior to treatment initiation	Noone et al. Comparison of SEER Treatment Data with Medicare Claims. Med Care. 2016. PMID: 24638339
Current Chemotherapy	NDC-11	54455025	Identification of any code for current chemo within ≤6 months prior to treatment initiation	Noone et al. Comparison of SEER Treatment Data with Medicare Claims. Med Care. 2016. PMID: 24638340
Current Chemotherapy	NDC-11	54808925	Identification of any code for current chemo within ≤6 months prior to treatment initiation	Noone et al. Comparison of SEER Treatment Data with Medicare Claims. Med Care. 2016. PMID: 24638341
Current Chemotherapy	NDC-11	54813025	Identification of any code for current chemo within ≤6 months prior to treatment initiation	Noone et al. Comparison of SEER Treatment Data with Medicare Claims. Med Care. 2016. PMID: 24638342
Current Chemotherapy	NDC-11	54855003	Identification of any code for current chemo within ≤6 months prior to treatment initiation	Noone et al. Comparison of SEER Treatment Data with Medicare Claims. Med Care. 2016. PMID: 24638343
Current Chemotherapy	NDC-11	54855005	Identification of any code for current chemo within ≤6 months prior to treatment initiation	Noone et al. Comparison of SEER Treatment Data with Medicare Claims. Med Care. 2016. PMID: 24638344
Current Chemotherapy	NDC-11	54855006	Identification of any code for current chemo within ≤6 months prior to treatment initiation	Noone et al. Comparison of SEER Treatment Data with Medicare Claims. Med Care. 2016. PMID: 24638345
Current Chemotherapy	NDC-11	54855007	Identification of any code for current chemo within ≤6 months prior to treatment initiation	Noone et al. Comparison of SEER Treatment Data with Medicare Claims. Med Care. 2016. PMID: 24638346
Current Chemotherapy	NDC-11	54855010	Identification of any code for current chemo within ≤6 months prior to treatment initiation	Noone et al. Comparison of SEER Treatment Data with Medicare Claims. Med Care. 2016. PMID: 24638347
Current Chemotherapy	NDC-11	54855025	Identification of any code for current chemo within ≤6 months prior to treatment initiation	Noone et al. Comparison of SEER Treatment Data with Medicare Claims. Med Care. 2016. PMID: 24638348
Current Chemotherapy	NDC-11	81004535	Identification of any code for current chemo within ≤6 months prior to treatment initiation	Noone et al. Comparison of SEER Treatment Data with Medicare Claims. Med Care. 2016. PMID: 24638349
Current Chemotherapy	NDC-11	85124401	Identification of any code for current chemo within ≤6 months prior to treatment initiation	Noone et al. Comparison of SEER Treatment Data with Medicare Claims. Med Care. 2016. PMID: 24638350
Current Chemotherapy	NDC-11	85124402	Identification of any code for current chemo within ≤6 months prior to treatment initiation	Noone et al. Comparison of SEER Treatment Data with Medicare Claims. Med Care. 2016. PMID: 24638351
Current Chemotherapy	NDC-11	85124801	Identification of any code for current chemo within ≤6 months prior to treatment initiation	Noone et al. Comparison of SEER Treatment Data with Medicare Claims. Med Care. 2016. PMID: 24638352
Current Chemotherapy	NDC-11	85124802	Identification of any code for current chemo within ≤6 months prior to treatment initiation	Noone et al. Comparison of SEER Treatment Data with Medicare Claims. Med Care. 2016. PMID: 24638353
Current Chemotherapy	NDC-11	85125201	Identification of any code for current chemo within ≤6 months prior to treatment initiation	Noone et al. Comparison of SEER Treatment Data with Medicare Claims. Med Care. 2016. PMID: 24638354
Current Chemotherapy	NDC-11	85125202	Identification of any code for current chemo within ≤6 months prior to treatment initiation	Noone et al. Comparison of SEER Treatment Data with Medicare Claims. Med Care. 2016. PMID: 24638355
Current Chemotherapy	NDC-11	85125901	Identification of any code for current chemo within ≤6 months prior to treatment initiation	Noone et al. Comparison of SEER Treatment Data with Medicare Claims. Med Care. 2016. PMID: 24638356
Current Chemotherapy	NDC-11	85125902	Identification of any code for current chemo within ≤6 months prior to treatment initiation	Noone et al. Comparison of SEER Treatment Data with Medicare Claims. Med Care. 2016. PMID: 24638357
Current Chemotherapy	NDC-11	173004535	Identification of any code for current chemo within ≤6 months prior to treatment initiation	Noone et al. Comparison of SEER Treatment Data with Medicare Claims. Med Care. 2016. PMID: 24638358
Current Chemotherapy	NDC-11	173071325	Identification of any code for current chemo within ≤6 months prior to treatment initiation	Noone et al. Comparison of SEER Treatment Data with Medicare Claims. Med Care. 2016. PMID: 24638359
Current Chemotherapy	NDC-11	182153901	Identification of any code for current chemo within ≤6 months prior to treatment initiation	Noone et al. Comparison of SEER Treatment Data with Medicare Claims. Med Care. 2016. PMID: 24638360
Current Chemotherapy	NDC-11	182153995	Identification of any code for current chemo within ≤6 months prior to treatment initiation	Noone et al. Comparison of SEER Treatment Data with Medicare Claims. Med Care. 2016. PMID: 24638361
Current Chemotherapy	NDC-11	364249901	Identification of any code for current chemo within ≤6 months prior to treatment initiation	Noone et al. Comparison of SEER Treatment Data with Medicare Claims. Med Care. 2016. PMID: 24638362
Current Chemotherapy	NDC-11	364249936	Identification of any code for current chemo within ≤6 months prior to treatment initiation	Noone et al. Comparison of SEER Treatment Data with Medicare Claims. Med Care. 2016. PMID: 24638363
Current Chemotherapy	NDC-11	378001401	Identification of any code for current chemo within ≤6 months prior to treatment initiation	Noone et al. Comparison of SEER Treatment Data with Medicare Claims. Med Care. 2016. PMID: 24638364
Current Chemotherapy	NDC-11	378001450	Identification of any code for current chemo within ≤6 months prior to treatment initiation	Noone et al. Comparison of SEER Treatment Data with Medicare Claims. Med Care. 2016. PMID: 24638365
Current Chemotherapy	NDC-11	378326694	Identification of any code for current chemo within ≤6 months prior to treatment initiation	Noone et al. Comparison of SEER Treatment Data with Medicare Claims. Med Care. 2016. PMID: 24638366
Current Chemotherapy	NDC-11	536399801	Identification of any code for current chemo within ≤6 months prior to treatment initiation	Noone et al. Comparison of SEER Treatment Data with Medicare Claims. Med Care. 2016. PMID: 24638367
Current Chemotherapy	NDC-11	536399836	Identification of any code for current chemo within ≤6 months prior to treatment initiation	Noone et al. Comparison of SEER Treatment Data with Medicare Claims. Med Care. 2016. PMID: 24638368
Current Chemotherapy	NDC-11	555057202	Identification of any code for current chemo within ≤6 months prior to treatment initiation	Noone et al. Comparison of SEER Treatment Data with Medicare Claims. Med Care. 2016. PMID: 24638369
Current Chemotherapy	NDC-11	555057235	Identification of any code for current chemo within ≤6 months prior to treatment initiation	Noone et al. Comparison of SEER Treatment Data with Medicare Claims. Med Care. 2016. PMID: 24638370
Current Chemotherapy	NDC-11	555057245	Identification of any code for current chemo within ≤6 months prior to treatment initiation	Noone et al. Comparison of SEER Treatment Data with Medicare Claims. Med Care. 2016. PMID: 24638371
Current Chemotherapy	NDC-11	555057246	Identification of any code for current chemo within ≤6 months prior to treatment initiation	Noone et al. Comparison of SEER Treatment Data with Medicare Claims. Med Care. 2016. PMID: 24638372
Current Chemotherapy	NDC-11	555057247	Identification of any code for current chemo within ≤6 months prior to treatment initiation	Noone et al. Comparison of SEER Treatment Data with Medicare Claims. Med Care. 2016. PMID: 24638373
Current Chemotherapy	NDC-11	555057248	Identification of any code for current chemo within ≤6 months prior to treatment initiation	Noone et al. Comparison of SEER Treatment Data with Medicare Claims. Med Care. 2016. PMID: 24638374
Current Chemotherapy	NDC-11	555057249	Identification of any code for current chemo within ≤6 months prior to treatment initiation	Noone et al. Comparison of SEER Treatment Data with Medicare Claims. Med Care. 2016. PMID: 24638375
Current Chemotherapy	NDC-11	555092701	Identification of any code for current chemo within ≤6 months prior to treatment initiation	Noone et al. Comparison of SEER Treatment Data with Medicare Claims. Med Care. 2016. PMID: 24638376
Current Chemotherapy	NDC-11	555092801	Identification of any code for current chemo within ≤6 months prior to treatment initiation	Noone et al. Comparison of SEER Treatment Data with Medicare Claims. Med Care. 2016. PMID: 24638377
Current Chemotherapy	NDC-11	555092901	Identification of any code for current chemo within ≤6 months prior to treatment initiation	Noone et al. Comparison of SEER Treatment Data with Medicare Claims. Med Care. 2016. PMID: 24638378
Current Chemotherapy	NDC-11	555094501	Identification of any code for current chemo within ≤6 months prior to treatment initiation	Noone et al. Comparison of SEER Treatment Data with Medicare Claims. Med Care. 2016. PMID: 24638379
Current Chemotherapy	NDC-11	603449921	Identification of any code for current chemo within ≤6 months prior to treatment initiation	Noone et al. Comparison of SEER Treatment Data with Medicare Claims. Med Care. 2016. PMID: 24638380
Current Chemotherapy	NDC-11	677161001	Identification of any code for current chemo within ≤6 months prior to treatment initiation	Noone et al. Comparison of SEER Treatment Data with Medicare Claims. Med Care. 2016. PMID: 24638381
Current Chemotherapy	NDC-11	781107601	Identification of any code for current chemo within ≤6 months prior to treatment initiation	Noone et al. Comparison of SEER Treatment Data with Medicare Claims. Med Care. 2016. PMID: 24638382
Current Chemotherapy	NDC-11	781107636	Identification of any code for current chemo within ≤6 months prior to treatment initiation	Noone et al. Comparison of SEER Treatment Data with Medicare Claims. Med Care. 2016. PMID: 24638383
Current Chemotherapy	NDC-11	904174960	Identification of any code for current chemo within ≤6 months prior to treatment initiation	Noone et al. Comparison of SEER Treatment Data with Medicare Claims. Med Care. 2016. PMID: 24638384
Current Chemotherapy	NDC-11	904174973	Identification of any code for current chemo within ≤6 months prior to treatment initiation	Noone et al. Comparison of SEER Treatment Data with Medicare Claims. Med Care. 2016. PMID: 24638385
Current Chemotherapy	NDC-11	51079067005	Identification of any code for current chemo within ≤6 months prior to treatment initiation	Noone et al. Comparison of SEER Treatment Data with Medicare Claims. Med Care. 2016. PMID: 24638386
Current Chemotherapy	NDC-11	51079096505	Identification of any code for current chemo within ≤6 months prior to treatment initiation	Noone et al. Comparison of SEER Treatment Data with Medicare Claims. Med Care. 2016. PMID: 24638387
Current Chemotherapy	NDC-11	51285050902	Identification of any code for current chemo within ≤6 months prior to treatment initiation	Noone et al. Comparison of SEER Treatment Data with Medicare Claims. Med Care. 2016. PMID: 24638388
Current Chemotherapy	NDC-11	54569571700	Identification of any code for current chemo within ≤6 months prior to treatment initiation	Noone et al. Comparison of SEER Treatment Data with Medicare Claims. Med Care. 2016. PMID: 24638389
Current Chemotherapy	NDC-11	54868414300	Identification of any code for current chemo within ≤6 months prior to treatment initiation	Noone et al. Comparison of SEER Treatment Data with Medicare Claims. Med Care. 2016. PMID: 24638390
Current Chemotherapy	NDC-11	54868414301	Identification of any code for current chemo within ≤6 months prior to treatment initiation	Noone et al. Comparison of SEER Treatment Data with Medicare Claims. Med Care. 2016. PMID: 24638391
Current Chemotherapy	NDC-11	54868414302	Identification of any code for current chemo within ≤6 months prior to treatment initiation	Noone et al. Comparison of SEER Treatment Data with Medicare Claims. Med Care. 2016. PMID: 24638392
Current Chemotherapy	NDC-11	54868414303	Identification of any code for current chemo within ≤6 months prior to treatment initiation	Noone et al. Comparison of SEER Treatment Data with Medicare Claims. Med Care. 2016. PMID: 24638393
Current Chemotherapy	NDC-11	54868526000	Identification of any code for current chemo within ≤6 months prior to treatment initiation	Noone et al. Comparison of SEER Treatment Data with Medicare Claims. Med Care. 2016. PMID: 24638394
Current Chemotherapy	NDC-11	54868526001	Identification of any code for current chemo within ≤6 months prior to treatment initiation	Noone et al. Comparison of SEER Treatment Data with Medicare Claims. Med Care. 2016. PMID: 24638395
Current Chemotherapy	NDC-11	54868526002	Identification of any code for current chemo within ≤6 months prior to treatment initiation	Noone et al. Comparison of SEER Treatment Data with Medicare Claims. Med Care. 2016. PMID: 24638396
Current Chemotherapy	NDC-11	54868526003	Identification of any code for current chemo within ≤6 months prior to treatment initiation	Noone et al. Comparison of SEER Treatment Data with Medicare Claims. Med Care. 2016. PMID: 24638397
Current Chemotherapy	NDC-11	54868526004	Identification of any code for current chemo within ≤6 months prior to treatment initiation	Noone et al. Comparison of SEER Treatment Data with Medicare Claims. Med Care. 2016. PMID: 24638398
Current Chemotherapy	NDC-11	54868526005	Identification of any code for current chemo within ≤6 months prior to treatment initiation	Noone et al. Comparison of SEER Treatment Data with Medicare Claims. Med Care. 2016. PMID: 24638399
Current Chemotherapy	NDC-11	54868526006	Identification of any code for current chemo within ≤6 months prior to treatment initiation	Noone et al. Comparison of SEER Treatment Data with Medicare Claims. Med Care. 2016. PMID: 24638400
Current Chemotherapy	NDC-11	54868526007	Identification of any code for current chemo within ≤6 months prior to treatment initiation	Noone et al. Comparison of SEER Treatment Data with Medicare Claims. Med Care. 2016. PMID: 24638401
Current Chemotherapy	NDC-11	54868526008	Identification of any code for current chemo within ≤6 months prior to treatment initiation	Noone et al. Comparison of SEER Treatment Data with Medicare Claims. Med Care. 2016. PMID: 24638402
Current Chemotherapy	NDC-11	54868526009	Identification of any code for current chemo within ≤6 months prior to treatment initiation	Noone et al. Comparison of SEER Treatment Data with Medicare Claims. Med Care. 2016. PMID: 24638403
Current Chemotherapy	NDC-11	59911587401	Identification of any code for current chemo within ≤6 months prior to treatment initiation	Noone et al. Comparison of SEER Treatment Data with Medicare Claims. Med Care. 2016. PMID: 24638404
Current Chemotherapy	NDC-11	62701094036	Identification of any code for current chemo within ≤6 months prior to treatment initiation	Noone et al. Comparison of SEER Treatment Data with Medicare Claims. Med Care. 2016. PMID: 24638405
Current Chemotherapy	NDC-11	62701094099	Identification of any code for current chemo within ≤6 months prior to treatment initiation	Noone et al. Comparison of SEER Treatment Data with Medicare Claims. Med Care. 2016. PMID: 24638406
Current Chemotherapy	ICD-10 Dx	Z51.1	Identification of any code for current chemo within ≤6 months prior to treatment initiation	Forward-Backward GEM mapping
Current Chemotherapy	ICD-10 Dx	Z51.11	Identification of any code for current chemo within ≤6 months prior to treatment initiation	Forward-Backward GEM mapping
Current Chemotherapy	ICD-10 Dx	Z51.12	Identification of any code for current chemo within ≤6 months prior to treatment initiation	Forward-Backward GEM mapping
Current Chemotherapy	ICD-9 Dx	V58.1	Identification of any code for current chemo within ≤6 months prior to treatment initiation	Noone et al. Comparison of SEER Treatment Data with Medicare Claims. Med Care. 2016. PMID: 24638406
Current Chemotherapy	ICD-9 Dx	V58.11	Identification of any code for current chemo within ≤6 months prior to treatment initiation	Noone et al. Comparison of SEER Treatment Data with Medicare Claims. Med Care. 2016. PMID: 24638406
Current Chemotherapy	ICD-9 Dx	V58.12	Identification of any code for current chemo within ≤6 months prior to treatment initiation	Noone et al. Comparison of SEER Treatment Data with Medicare Claims. Med Care. 2016. PMID: 24638406
Current Chemotherapy	ICD-9 Pr	00.10	Identification of any code for current chemo within ≤6 months prior to treatment initiation	Forward-Backward GEM mapping
Current Chemotherapy	ICD-9 Pr	17.70	Identification of any code for current chemo within ≤6 months prior to treatment initiation	Forward-Backward GEM mapping
Current Chemotherapy	ICD-9 Pr	99.25	Identification of any code for current chemo within ≤6 months prior to treatment initiation	Forward-Backward GEM mapping
Current Chemotherapy	ICD-9 Pr	99.28	Identification of any code for current chemo within ≤6 months prior to treatment initiation	Forward-Backward GEM mapping
Current Chemotherapy	ICD-10 Pr	3E00X05	Identification of any code for current chemo within ≤6 months prior to treatment initiation	Forward-Backward GEM mapping
Current Chemotherapy		3E00X0M	Identification of any code for current chemo within ≤6 months prior to treatment initiation	Forward-Backward GEM mapping
Current Chemotherapy		3E01305	Identification of any code for current chemo within ≤6 months prior to treatment initiation	Forward-Backward GEM mapping
Current Chemotherapy		3E0130M	Identification of any code for current chemo within ≤6 months prior to treatment initiation	Forward-Backward GEM mapping
Current Chemotherapy		3E02305	Identification of any code for current chemo within ≤6 months prior to treatment initiation	Forward-Backward GEM mapping
Current Chemotherapy		3E0230M	Identification of any code for current chemo within ≤6 months prior to treatment initiation	Forward-Backward GEM mapping
Current Chemotherapy		3E03003	Identification of any code for current chemo within ≤6 months prior to treatment initiation	Forward-Backward GEM mapping
Current Chemotherapy		3E03005	Identification of any code for current chemo within ≤6 months prior to treatment initiation	Forward-Backward GEM mapping
Current Chemotherapy		3E0300M	Identification of any code for current chemo within ≤6 months prior to treatment initiation	Forward-Backward GEM mapping
Current Chemotherapy		3E0300P	Identification of any code for current chemo within ≤6 months prior to treatment initiation	Forward-Backward GEM mapping
Current Chemotherapy		3E03303	Identification of any code for current chemo within ≤6 months prior to treatment initiation	Forward-Backward GEM mapping
Current Chemotherapy		3E03305	Identification of any code for current chemo within ≤6 months prior to treatment initiation	Forward-Backward GEM mapping
Current Chemotherapy		3E0330M	Identification of any code for current chemo within ≤6 months prior to treatment initiation	Forward-Backward GEM mapping
Current Chemotherapy		3E0330P	Identification of any code for current chemo within ≤6 months prior to treatment initiation	Forward-Backward GEM mapping
Current Chemotherapy		3E04003	Identification of any code for current chemo within ≤6 months prior to treatment initiation	Forward-Backward GEM mapping
Current Chemotherapy		3E04005	Identification of any code for current chemo within ≤6 months prior to treatment initiation	Forward-Backward GEM mapping
Current Chemotherapy		3E0400M	Identification of any code for current chemo within ≤6 months prior to treatment initiation	Forward-Backward GEM mapping
Current Chemotherapy		3E0400P	Identification of any code for current chemo within ≤6 months prior to treatment initiation	Forward-Backward GEM mapping
Current Chemotherapy		3E04303	Identification of any code for current chemo within ≤6 months prior to treatment initiation	Forward-Backward GEM mapping
Current Chemotherapy		3E04305	Identification of any code for current chemo within ≤6 months prior to treatment initiation	Forward-Backward GEM mapping
Current Chemotherapy		3E0430M	Identification of any code for current chemo within ≤6 months prior to treatment initiation	Forward-Backward GEM mapping
Current Chemotherapy		3E0430P	Identification of any code for current chemo within ≤6 months prior to treatment initiation	Forward-Backward GEM mapping
Current Chemotherapy		3E05003	Identification of any code for current chemo within ≤6 months prior to treatment initiation	Forward-Backward GEM mapping
Current Chemotherapy		3E05005	Identification of any code for current chemo within ≤6 months prior to treatment initiation	Forward-Backward GEM mapping
Current Chemotherapy		3E0500M	Identification of any code for current chemo within ≤6 months prior to treatment initiation	Forward-Backward GEM mapping
Current Chemotherapy		3E0500P	Identification of any code for current chemo within ≤6 months prior to treatment initiation	Forward-Backward GEM mapping
Current Chemotherapy		3E05303	Identification of any code for current chemo within ≤6 months prior to treatment initiation	Forward-Backward GEM mapping
Current Chemotherapy		3E05305	Identification of any code for current chemo within ≤6 months prior to treatment initiation	Forward-Backward GEM mapping
Current Chemotherapy		3E0530M	Identification of any code for current chemo within ≤6 months prior to treatment initiation	Forward-Backward GEM mapping
Current Chemotherapy		3E0530P	Identification of any code for current chemo within ≤6 months prior to treatment initiation	Forward-Backward GEM mapping
Current Chemotherapy		3E06003	Identification of any code for current chemo within ≤6 months prior to treatment initiation	Forward-Backward GEM mapping
Current Chemotherapy		3E06005	Identification of any code for current chemo within ≤6 months prior to treatment initiation	Forward-Backward GEM mapping
Current Chemotherapy		3E0600M	Identification of any code for current chemo within ≤6 months prior to treatment initiation	Forward-Backward GEM mapping
Current Chemotherapy		3E0600P	Identification of any code for current chemo within ≤6 months prior to treatment initiation	Forward-Backward GEM mapping
Current Chemotherapy		3E06303	Identification of any code for current chemo within ≤6 months prior to treatment initiation	Forward-Backward GEM mapping
Current Chemotherapy		3E06305	Identification of any code for current chemo within ≤6 months prior to treatment initiation	Forward-Backward GEM mapping
Current Chemotherapy		3E0630M	Identification of any code for current chemo within ≤6 months prior to treatment initiation	Forward-Backward GEM mapping
Current Chemotherapy		3E0630P	Identification of any code for current chemo within ≤6 months prior to treatment initiation	Forward-Backward GEM mapping
Current Chemotherapy		3E09305	Identification of any code for current chemo within ≤6 months prior to treatment initiation	Forward-Backward GEM mapping
Current Chemotherapy		3E0930M	Identification of any code for current chemo within ≤6 months prior to treatment initiation	Forward-Backward GEM mapping
Current Chemotherapy		3E09705	Identification of any code for current chemo within ≤6 months prior to treatment initiation	Forward-Backward GEM mapping
Current Chemotherapy		3E0970M	Identification of any code for current chemo within ≤6 months prior to treatment initiation	Forward-Backward GEM mapping
Current Chemotherapy		3E09X05	Identification of any code for current chemo within ≤6 months prior to treatment initiation	Forward-Backward GEM mapping
Current Chemotherapy		3E09X0M	Identification of any code for current chemo within ≤6 months prior to treatment initiation	Forward-Backward GEM mapping
Current Chemotherapy		3E0A305	Identification of any code for current chemo within ≤6 months prior to treatment initiation	Forward-Backward GEM mapping
Current Chemotherapy		3E0A30M	Identification of any code for current chemo within ≤6 months prior to treatment initiation	Forward-Backward GEM mapping
Current Chemotherapy		3E0B305	Identification of any code for current chemo within ≤6 months prior to treatment initiation	Forward-Backward GEM mapping
Current Chemotherapy		3E0B30M	Identification of any code for current chemo within ≤6 months prior to treatment initiation	Forward-Backward GEM mapping
Current Chemotherapy		3E0B705	Identification of any code for current chemo within ≤6 months prior to treatment initiation	Forward-Backward GEM mapping
Current Chemotherapy		3E0B70M	Identification of any code for current chemo within ≤6 months prior to treatment initiation	Forward-Backward GEM mapping
Current Chemotherapy		3E0BX05	Identification of any code for current chemo within ≤6 months prior to treatment initiation	Forward-Backward GEM mapping
Current Chemotherapy		3E0BX0M	Identification of any code for current chemo within ≤6 months prior to treatment initiation	Forward-Backward GEM mapping
Current Chemotherapy		3E0C305	Identification of any code for current chemo within ≤6 months prior to treatment initiation	Forward-Backward GEM mapping
Current Chemotherapy		3E0C30M	Identification of any code for current chemo within ≤6 months prior to treatment initiation	Forward-Backward GEM mapping
Current Chemotherapy		3E0C705	Identification of any code for current chemo within ≤6 months prior to treatment initiation	Forward-Backward GEM mapping
Current Chemotherapy		3E0C70M	Identification of any code for current chemo within ≤6 months prior to treatment initiation	Forward-Backward GEM mapping
Current Chemotherapy		3E0CX05	Identification of any code for current chemo within ≤6 months prior to treatment initiation	Forward-Backward GEM mapping
Current Chemotherapy		3E0CX0M	Identification of any code for current chemo within ≤6 months prior to treatment initiation	Forward-Backward GEM mapping
Current Chemotherapy		3E0D305	Identification of any code for current chemo within ≤6 months prior to treatment initiation	Forward-Backward GEM mapping
Current Chemotherapy		3E0D30M	Identification of any code for current chemo within ≤6 months prior to treatment initiation	Forward-Backward GEM mapping
Current Chemotherapy		3E0D705	Identification of any code for current chemo within ≤6 months prior to treatment initiation	Forward-Backward GEM mapping
Current Chemotherapy		3E0D70M	Identification of any code for current chemo within ≤6 months prior to treatment initiation	Forward-Backward GEM mapping
Current Chemotherapy		3E0DX05	Identification of any code for current chemo within ≤6 months prior to treatment initiation	Forward-Backward GEM mapping
Current Chemotherapy		3E0DX0M	Identification of any code for current chemo within ≤6 months prior to treatment initiation	Forward-Backward GEM mapping
Current Chemotherapy		3E0E30M	Identification of any code for current chemo within ≤6 months prior to treatment initiation	Forward-Backward GEM mapping
Current Chemotherapy		3E0E70M	Identification of any code for current chemo within ≤6 months prior to treatment initiation	Forward-Backward GEM mapping
Current Chemotherapy		3E0E80M	Identification of any code for current chemo within ≤6 months prior to treatment initiation	Forward-Backward GEM mapping
Current Chemotherapy		3E0F305	Identification of any code for current chemo within ≤6 months prior to treatment initiation	Forward-Backward GEM mapping
Current Chemotherapy		3E0F30M	Identification of any code for current chemo within ≤6 months prior to treatment initiation	Forward-Backward GEM mapping
Current Chemotherapy		3E0F705	Identification of any code for current chemo within ≤6 months prior to treatment initiation	Forward-Backward GEM mapping
Current Chemotherapy		3E0F70M	Identification of any code for current chemo within ≤6 months prior to treatment initiation	Forward-Backward GEM mapping
Current Chemotherapy		3E0F805	Identification of any code for current chemo within ≤6 months prior to treatment initiation	Forward-Backward GEM mapping
Current Chemotherapy		3E0F80M	Identification of any code for current chemo within ≤6 months prior to treatment initiation	Forward-Backward GEM mapping
Current Chemotherapy		3E0G305	Identification of any code for current chemo within ≤6 months prior to treatment initiation	Forward-Backward GEM mapping
Current Chemotherapy		3E0G30M	Identification of any code for current chemo within ≤6 months prior to treatment initiation	Forward-Backward GEM mapping
Current Chemotherapy		3E0G705	Identification of any code for current chemo within ≤6 months prior to treatment initiation	Forward-Backward GEM mapping
Current Chemotherapy		3E0G70M	Identification of any code for current chemo within ≤6 months prior to treatment initiation	Forward-Backward GEM mapping
Current Chemotherapy		3E0G805	Identification of any code for current chemo within ≤6 months prior to treatment initiation	Forward-Backward GEM mapping
Current Chemotherapy		3E0G80M	Identification of any code for current chemo within ≤6 months prior to treatment initiation	Forward-Backward GEM mapping
Current Chemotherapy		3E0H305	Identification of any code for current chemo within ≤6 months prior to treatment initiation	Forward-Backward GEM mapping
Current Chemotherapy		3E0H30M	Identification of any code for current chemo within ≤6 months prior to treatment initiation	Forward-Backward GEM mapping
Current Chemotherapy		3E0H705	Identification of any code for current chemo within ≤6 months prior to treatment initiation	Forward-Backward GEM mapping
Current Chemotherapy		3E0H70M	Identification of any code for current chemo within ≤6 months prior to treatment initiation	Forward-Backward GEM mapping
Current Chemotherapy		3E0H805	Identification of any code for current chemo within ≤6 months prior to treatment initiation	Forward-Backward GEM mapping
Current Chemotherapy		3E0H80M	Identification of any code for current chemo within ≤6 months prior to treatment initiation	Forward-Backward GEM mapping
Current Chemotherapy		3E0J305	Identification of any code for current chemo within ≤6 months prior to treatment initiation	Forward-Backward GEM mapping
Current Chemotherapy		3E0J30M	Identification of any code for current chemo within ≤6 months prior to treatment initiation	Forward-Backward GEM mapping
Current Chemotherapy		3E0J705	Identification of any code for current chemo within ≤6 months prior to treatment initiation	Forward-Backward GEM mapping
Current Chemotherapy		3E0J70M	Identification of any code for current chemo within ≤6 months prior to treatment initiation	Forward-Backward GEM mapping
Current Chemotherapy		3E0J805	Identification of any code for current chemo within ≤6 months prior to treatment initiation	Forward-Backward GEM mapping
Current Chemotherapy		3E0J80M	Identification of any code for current chemo within ≤6 months prior to treatment initiation	Forward-Backward GEM mapping
Current Chemotherapy		3E0K305	Identification of any code for current chemo within ≤6 months prior to treatment initiation	Forward-Backward GEM mapping
Current Chemotherapy		3E0K30M	Identification of any code for current chemo within ≤6 months prior to treatment initiation	Forward-Backward GEM mapping
Current Chemotherapy		3E0K705	Identification of any code for current chemo within ≤6 months prior to treatment initiation	Forward-Backward GEM mapping
Current Chemotherapy		3E0K70M	Identification of any code for current chemo within ≤6 months prior to treatment initiation	Forward-Backward GEM mapping
Current Chemotherapy		3E0K805	Identification of any code for current chemo within ≤6 months prior to treatment initiation	Forward-Backward GEM mapping
Current Chemotherapy		3E0K80M	Identification of any code for current chemo within ≤6 months prior to treatment initiation	Forward-Backward GEM mapping
Current Chemotherapy		3E0L305	Identification of any code for current chemo within ≤6 months prior to treatment initiation	Forward-Backward GEM mapping
Current Chemotherapy		3E0L30M	Identification of any code for current chemo within ≤6 months prior to treatment initiation	Forward-Backward GEM mapping
Current Chemotherapy		3E0L705	Identification of any code for current chemo within ≤6 months prior to treatment initiation	Forward-Backward GEM mapping
Current Chemotherapy		3E0L70M	Identification of any code for current chemo within ≤6 months prior to treatment initiation	Forward-Backward GEM mapping
Current Chemotherapy		3E0M305	Identification of any code for current chemo within ≤6 months prior to treatment initiation	Forward-Backward GEM mapping
Current Chemotherapy		3E0M30M	Identification of any code for current chemo within ≤6 months prior to treatment initiation	Forward-Backward GEM mapping
Current Chemotherapy		3E0M705	Identification of any code for current chemo within ≤6 months prior to treatment initiation	Forward-Backward GEM mapping
Current Chemotherapy		3E0M70M	Identification of any code for current chemo within ≤6 months prior to treatment initiation	Forward-Backward GEM mapping
Current Chemotherapy		3E0N305	Identification of any code for current chemo within ≤6 months prior to treatment initiation	Forward-Backward GEM mapping
Current Chemotherapy		3E0N30M	Identification of any code for current chemo within ≤6 months prior to treatment initiation	Forward-Backward GEM mapping
Current Chemotherapy		3E0N705	Identification of any code for current chemo within ≤6 months prior to treatment initiation	Forward-Backward GEM mapping
Current Chemotherapy		3E0N70M	Identification of any code for current chemo within ≤6 months prior to treatment initiation	Forward-Backward GEM mapping
Current Chemotherapy		3E0N805	Identification of any code for current chemo within ≤6 months prior to treatment initiation	Forward-Backward GEM mapping
Current Chemotherapy		3E0N80M	Identification of any code for current chemo within ≤6 months prior to treatment initiation	Forward-Backward GEM mapping
Current Chemotherapy		3E0P305	Identification of any code for current chemo within ≤6 months prior to treatment initiation	Forward-Backward GEM mapping
Current Chemotherapy		3E0P30M	Identification of any code for current chemo within ≤6 months prior to treatment initiation	Forward-Backward GEM mapping
Current Chemotherapy		3E0P705	Identification of any code for current chemo within ≤6 months prior to treatment initiation	Forward-Backward GEM mapping
Current Chemotherapy		3E0P70M	Identification of any code for current chemo within ≤6 months prior to treatment initiation	Forward-Backward GEM mapping
Current Chemotherapy		3E0P805	Identification of any code for current chemo within ≤6 months prior to treatment initiation	Forward-Backward GEM mapping
Current Chemotherapy		3E0P80M	Identification of any code for current chemo within ≤6 months prior to treatment initiation	Forward-Backward GEM mapping
Current Chemotherapy		3E0Q005	Identification of any code for current chemo within ≤6 months prior to treatment initiation	Forward-Backward GEM mapping
Current Chemotherapy		3E0Q00M	Identification of any code for current chemo within ≤6 months prior to treatment initiation	Forward-Backward GEM mapping
Current Chemotherapy		3E0Q305	Identification of any code for current chemo within ≤6 months prior to treatment initiation	Forward-Backward GEM mapping
Current Chemotherapy		3E0Q30M	Identification of any code for current chemo within ≤6 months prior to treatment initiation	Forward-Backward GEM mapping
Current Chemotherapy		3E0Q705	Identification of any code for current chemo within ≤6 months prior to treatment initiation	Forward-Backward GEM mapping
Current Chemotherapy		3E0Q70M	Identification of any code for current chemo within ≤6 months prior to treatment initiation	Forward-Backward GEM mapping
Current Chemotherapy		3E0R303	Identification of any code for current chemo within ≤6 months prior to treatment initiation	Forward-Backward GEM mapping
Current Chemotherapy		3E0R305	Identification of any code for current chemo within ≤6 months prior to treatment initiation	Forward-Backward GEM mapping
Current Chemotherapy		3E0R30M	Identification of any code for current chemo within ≤6 months prior to treatment initiation	Forward-Backward GEM mapping
Current Chemotherapy		3E0S303	Identification of any code for current chemo within ≤6 months prior to treatment initiation	Forward-Backward GEM mapping
Current Chemotherapy		3E0S305	Identification of any code for current chemo within ≤6 months prior to treatment initiation	Forward-Backward GEM mapping
Current Chemotherapy		3E0S30M	Identification of any code for current chemo within ≤6 months prior to treatment initiation	Forward-Backward GEM mapping
Current Chemotherapy		3E0U305	Identification of any code for current chemo within ≤6 months prior to treatment initiation	Forward-Backward GEM mapping
Current Chemotherapy		3E0U30M	Identification of any code for current chemo within ≤6 months prior to treatment initiation	Forward-Backward GEM mapping
Current Chemotherapy		3E0V305	Identification of any code for current chemo within ≤6 months prior to treatment initiation	Forward-Backward GEM mapping
Current Chemotherapy		3E0V30M	Identification of any code for current chemo within ≤6 months prior to treatment initiation	Forward-Backward GEM mapping
Current Chemotherapy		3E0W305	Identification of any code for current chemo within ≤6 months prior to treatment initiation	Forward-Backward GEM mapping
Current Chemotherapy		3E0W30M	Identification of any code for current chemo within ≤6 months prior to treatment initiation	Forward-Backward GEM mapping
Current Chemotherapy		3E0Y305	Identification of any code for current chemo within ≤6 months prior to treatment initiation	Forward-Backward GEM mapping
Current Chemotherapy		3E0Y30M	Identification of any code for current chemo within ≤6 months prior to treatment initiation	Forward-Backward GEM mapping
Current Chemotherapy		3E0Y705	Identification of any code for current chemo within ≤6 months prior to treatment initiation	Forward-Backward GEM mapping
Current Chemotherapy		3E0Y70M	Identification of any code for current chemo within ≤6 months prior to treatment initiation	Forward-Backward GEM mapping
Current Chemotherapy		XW03351	Identification of any code for current chemo within ≤6 months prior to treatment initiation	Forward-Backward GEM mapping
Current Chemotherapy		XW033B3	Identification of any code for current chemo within ≤6 months prior to treatment initiation	Forward-Backward GEM mapping
Current Chemotherapy		XW033C3	Identification of any code for current chemo within ≤6 months prior to treatment initiation	Forward-Backward GEM mapping
Current Chemotherapy		XW04351	Identification of any code for current chemo within ≤6 months prior to treatment initiation	Forward-Backward GEM mapping
Current Chemotherapy		XW043B3	Identification of any code for current chemo within ≤6 months prior to treatment initiation	Forward-Backward GEM mapping
Current Chemotherapy		XW043C3	Identification of any code for current chemo within ≤6 months prior to treatment initiation	Forward-Backward GEM mapping

## Sheet: Prostate Cancer
Variable	Code Type	Code	Description
Prostate Cancer	ICD-9 Dx	185	All-available lookback for occurrence/diagnosis of prostate cancer
Prostate Cancer	ICD-9 Dx	233.4	All-available lookback for occurrence/diagnosis of prostate cancer
Prostate Cancer	ICD-9 Dx	236.5	All-available lookback for occurrence/diagnosis of prostate cancer
Prostate Cancer	ICD-9 Dx	V10.46	All-available lookback for occurrence/diagnosis of prostate cancer
Prostate Cancer	ICD-10 Dx	C61	All-available lookback for occurrence/diagnosis of prostate cancer
Prostate Cancer	ICD-10 Dx	D07.5	All-available lookback for occurrence/diagnosis of prostate cancer
Prostate Cancer	ICD-10 Dx	D40.0	All-available lookback for occurrence/diagnosis of prostate cancer
Prostate Cancer	ICD-10 Dx	Z85.46	All-available lookback for occurrence/diagnosis of prostate cancer

## Sheet: Prostatectomy
Variable	Code Type	Code	Description
Prostatectomy	CPT	00865	Removal of the prostate or partial; All-available look back Carrier file
Prostatectomy	CPT	00908	Removal of the prostate or partial; All-available look back Carrier file
Prostatectomy	CPT	52601	Removal of the prostate or partial; All-available look back Carrier file
Prostatectomy	CPT	52612	Removal of the prostate or partial; All-available look back Carrier file
Prostatectomy	CPT	52614	Removal of the prostate or partial; All-available look back Carrier file
Prostatectomy	CPT	55801	Removal of the prostate or partial; All-available look back Carrier file
Prostatectomy	CPT	55810	Removal of the prostate or partial; All-available look back Carrier file
Prostatectomy	CPT	55812	Removal of the prostate or partial; All-available look back Carrier file
Prostatectomy	CPT	55815	Removal of the prostate or partial; All-available look back Carrier file
Prostatectomy	CPT	55821	Removal of the prostate or partial; All-available look back Carrier file
Prostatectomy	CPT	55831	Removal of the prostate or partial; All-available look back Carrier file
Prostatectomy	CPT	55840	Removal of the prostate or partial; All-available look back Carrier file
Prostatectomy	CPT	55842	Removal of the prostate or partial; All-available look back Carrier file
Prostatectomy	CPT	55845	Removal of the prostate or partial; All-available look back Carrier file
Prostatectomy	CPT	55866	Removal of the prostate or partial; All-available look back Carrier file
Prostatectomy	CPT	52620	Removal of the prostate or partial; All-available look back Carrier file
Prostatectomy	CPT	52630	Removal of the prostate or partial; All-available look back Carrier file

## Sheet: Exposure
Generic drug name	Drug Type	NDC Codes
Alfuzosin	Selective Alpha-blocker	13668-021; 29300-155; 43353-945; 57237-114; 64679-738; 63629-2353; 65862-249; 61919-349; 69097-844; 70934-306; 76282-302; 71335-1529
Doxazosin	Selective Alpha-blocker	0093-2067; 0093-2068; 0093-2069; 0093-2070; 0378-4021; 0378-4022; 0378-4024; 0378-4028; 0832-0356; 0832-0357; 0832-1358; 0832-1359; 0904-5522; 0904-5523; 0904-5524; 16729-211; 16729-213; 16729-414; 16729-415; 23155-092; 23155-093; 23155-094; 23155-095; 42291-258; 42291-259; 42291-260; 43063-739; 43353-646; 43353-739; 43353-740; 50090-0706; 50090-2153; 50090-3927; 50090-3987; 50090-4000; 50090-400…
Tamsulosin	Selective Alpha-blocker	0228-2996; 0615-8055; 0781-2076; 0904-6401; 10370-169; 16714-713; 33342-159; 43063-264; 43063-725; 43063-947; 43353-013; 43353-019; 50090-3646; 50090-4906; 50268-740; 55154-7649; 55700-670; 57237-014; 58118-0598; 60723-056; 60760-450; 60760-598; 61919-298; 61919-703; 62756-160; 62756-160; 63187-358; 63187-371; 63187-469; 63629-6807; 63629-8135; 63739-567; 64679-516; 65841-695; 65862-598; 67046-72…
Terazosin	Selective Alpha-blocker	71610-510; 71610-503; 71610-478; 71335-0787; 70934-552; 70518-1875; 70518-0342; 70518-0074; 68788-9817; 68788-9816; 68788-9815; 67544-581; 67544-564; 67544-563; 67544-562; 67296-1264; 66267-389; 66267-325; 63629-5237; 63629-4525; 63629-2439; 63629-1414; 63187-620; 63187-456; 60760-316; 59746-386; 59746-385; 59746-383; 55700-750; 53002-1728; 53002-1727; 53002-1726; 53002-1250; 50268-767; 50268-766…
Silodosin	Selective Alpha-blocker	0781-2623; 0781-2624; 27241-144; 27241-145; 31722-635; 31722-636; 33342-384; 33342-385; 46708-405; 46708-406; 59651-095; 59651-096; 62332-405; 62332-406; 68180-740; 68180-741; 69238-1420; 69238-1421; 69539-052; 69539-053; 72205-009; 72205-010; 72789-090
Prazosin	Selective Alpha-blocker	0093-4067; 0093-4068; 0093-4069; 0378-1101; 0378-2302; 0378-3205; 0904-7020; 0904-7021; 0904-7022; 43063-248; 43063-260; 50090-0379; 50090-1948; 50090-2845; 51079-630; 51079-631; 51079-632; 55154-8181; 55289-536; 59762-5310; 59762-5320; 59762-5350; 60429-971; 60429-972; 60429-973; 60687-572; 61919-910; 62559-580; 62559-581; 62559-582; 63629-6873; 63629-8325; 67046-208; 67046-209; 68084-996; 68084…
Finasteride	5-AR inhibitor	0093-7355; 0904-6830; 16729-089; 16729-090; 17856-0090; 31722-525; 31722-526; 35573-400; 43598-303; 43598-390; 50090-1718; 50090-1936; 50090-3942; 50090-4648; 50090-4697; 50268-314; 55111-171; 55111-172; 55154-8083; 57237-061; 57237-062; 60687-428; 61919-733; 63187-265; 63187-863; 63629-8180; 65862-149; 65862-927; 67877-288; 67877-455; 68071-3094; 68071-3306; 68071-3354; 68071-3380; 68071-4167; 6…
Dutasteride	5-AR inhibitor	25000-011; 31722-131; 42806-549; 50090-4010; 51013-190; 51407-157; 53345-037; 62112-8068; 63629-1222; 63629-1223; 63629-8207; 64380-763; 65162-750; 68071-4821; 70518-2378; 70771-1347; 71205-039; 71205-278; 72578-019; 72865-140

## Sheet: AUR
Variable	Code type	Code	Description	Published reference, if applicable
Acute Urinary Retention	ICD-9 Dx	788.2	≤12 months prior to initiation of therapy; In-patient or out-patient claims
Acute Urinary Retention	ICD-9 Dx	788.2	≤12 months prior to initiation of therapy; In-patient or out-patient claims
Acute Urinary Retention	ICD-9 Dx	788.21	≤12 months prior to initiation of therapy; In-patient or out-patient claims
Acute Urinary Retention	ICD-9 Dx	788.29	≤12 months prior to initiation of therapy; In-patient or out-patient claims
Acute Urinary Retention	ICD-10 Dx	R33	≤12 months prior to initiation of therapy; In-patient or out-patient claims
Acute Urinary Retention	ICD-10 Dx	R33.0	≤12 months prior to initiation of therapy; In-patient or out-patient claims
Acute Urinary Retention	ICD-10 Dx	R33.8	≤12 months prior to initiation of therapy; In-patient or out-patient claims
Acute Urinary Retention	ICD-10 Dx	R33.9	≤12 months prior to initiation of therapy; In-patient or out-patient claims

## Sheet: Diabetes Mellitus
Variable	Code type	Code	Code Label	Description	Published reference, if applicable
Diabetes Mellitus	ICD-9 Dx	24900	24900 -Sec DM wo cmp nt st uncn	Diabetes defined as ≥2 diagnosis codes ≤12 months prior to initiation of therapy In-patient or out-patient claims	Chronic Conditions Data Warehouse - Medicare
Diabetes Mellitus	ICD-9 Dx	24901	24901 -Sec DM wo comp uncontrld	Diabetes defined as ≥2 diagnosis codes ≤12 months prior to initiation of therapy In-patient or out-patient claims	Chronic Conditions Data Warehouse - Medicare
Diabetes Mellitus	ICD-9 Dx	24910	24910 -Sec DM keto nt st uncntr	Diabetes defined as ≥2 diagnosis codes ≤12 months prior to initiation of therapy In-patient or out-patient claims	Chronic Conditions Data Warehouse - Medicare
Diabetes Mellitus	ICD-9 Dx	24911	24911 -Sec DM ketoacd uncntrld	Diabetes defined as ≥2 diagnosis codes ≤12 months prior to initiation of therapy In-patient or out-patient claims	Chronic Conditions Data Warehouse - Medicare
Diabetes Mellitus	ICD-9 Dx	24920	24920 -Sec DM hpros nt st uncnr	Diabetes defined as ≥2 diagnosis codes ≤12 months prior to initiation of therapy In-patient or out-patient claims	Chronic Conditions Data Warehouse - Medicare
Diabetes Mellitus	ICD-9 Dx	24921	24921 -Sec DM hprosmlr uncntrld	Diabetes defined as ≥2 diagnosis codes ≤12 months prior to initiation of therapy In-patient or out-patient claims	Chronic Conditions Data Warehouse - Medicare
Diabetes Mellitus	ICD-9 Dx	24930	24930 -Sec DM ot cma nt st uncn	Diabetes defined as ≥2 diagnosis codes ≤12 months prior to initiation of therapy In-patient or out-patient claims	Chronic Conditions Data Warehouse - Medicare
Diabetes Mellitus	ICD-9 Dx	24931	24931 -Sec DM oth coma uncntrld	Diabetes defined as ≥2 diagnosis codes ≤12 months prior to initiation of therapy In-patient or out-patient claims	Chronic Conditions Data Warehouse - Medicare
Diabetes Mellitus	ICD-9 Dx	24940	24940 -Sec DM renl nt st uncntr	Diabetes defined as ≥2 diagnosis codes ≤12 months prior to initiation of therapy In-patient or out-patient claims	Chronic Conditions Data Warehouse - Medicare
Diabetes Mellitus	ICD-9 Dx	24941	24941 -Sec DM renal uncontrld	Diabetes defined as ≥2 diagnosis codes ≤12 months prior to initiation of therapy In-patient or out-patient claims	Chronic Conditions Data Warehouse - Medicare
Diabetes Mellitus	ICD-9 Dx	24950	24950 -Sec DM ophth nt st uncn	Diabetes defined as ≥2 diagnosis codes ≤12 months prior to initiation of therapy In-patient or out-patient claims	Chronic Conditions Data Warehouse - Medicare
Diabetes Mellitus	ICD-9 Dx	24951	24951 -Sec DM ophth uncontrld	Diabetes defined as ≥2 diagnosis codes ≤12 months prior to initiation of therapy In-patient or out-patient claims	Chronic Conditions Data Warehouse - Medicare
Diabetes Mellitus	ICD-9 Dx	24960	24960 -Sec DM neuro nt st uncn	Diabetes defined as ≥2 diagnosis codes ≤12 months prior to initiation of therapy In-patient or out-patient claims	Chronic Conditions Data Warehouse - Medicare
Diabetes Mellitus	ICD-9 Dx	24961	24961 -Sec DM neuro uncontrld	Diabetes defined as ≥2 diagnosis codes ≤12 months prior to initiation of therapy In-patient or out-patient claims	Chronic Conditions Data Warehouse - Medicare
Diabetes Mellitus	ICD-9 Dx	24970	24970 -Sec DM circ nt st uncntr	Diabetes defined as ≥2 diagnosis codes ≤12 months prior to initiation of therapy In-patient or out-patient claims	Chronic Conditions Data Warehouse - Medicare
Diabetes Mellitus	ICD-9 Dx	24971	24971 -Sec DM circ uncontrld	Diabetes defined as ≥2 diagnosis codes ≤12 months prior to initiation of therapy In-patient or out-patient claims	Chronic Conditions Data Warehouse - Medicare
Diabetes Mellitus	ICD-9 Dx	24980	24980 -Sec DM oth nt st uncontr	Diabetes defined as ≥2 diagnosis codes ≤12 months prior to initiation of therapy In-patient or out-patient claims	Chronic Conditions Data Warehouse - Medicare
Diabetes Mellitus	ICD-9 Dx	24981	24981 -Sec DM other uncontrld	Diabetes defined as ≥2 diagnosis codes ≤12 months prior to initiation of therapy In-patient or out-patient claims	Chronic Conditions Data Warehouse - Medicare
Diabetes Mellitus	ICD-9 Dx	24990	24990 -Sec DM unsp nt st uncon	Diabetes defined as ≥2 diagnosis codes ≤12 months prior to initiation of therapy In-patient or out-patient claims	Chronic Conditions Data Warehouse - Medicare
Diabetes Mellitus	ICD-9 Dx	24991	24991 -Sec DM unsp uncontrold	Diabetes defined as ≥2 diagnosis codes ≤12 months prior to initiation of therapy In-patient or out-patient claims	Chronic Conditions Data Warehouse - Medicare
Diabetes Mellitus	ICD-9 Dx	25000	25000-Dm II wo Cmp Nt St Uncntr	Diabetes defined as ≥2 diagnosis codes ≤12 months prior to initiation of therapy In-patient or out-patient claims	Chronic Conditions Data Warehouse - Medicare
Diabetes Mellitus	ICD-9 Dx	25001	25001-Dm I wo Cmp Nt St Uncntrl	Diabetes defined as ≥2 diagnosis codes ≤12 months prior to initiation of therapy In-patient or out-patient claims	Chronic Conditions Data Warehouse - Medicare
Diabetes Mellitus	ICD-9 Dx	25002	25002-Dm II wo Cmp Uncntrld	Diabetes defined as ≥2 diagnosis codes ≤12 months prior to initiation of therapy In-patient or out-patient claims	Chronic Conditions Data Warehouse - Medicare
Diabetes Mellitus	ICD-9 Dx	25003	25003-Dm I wo Cmp Uncntrld	Diabetes defined as ≥2 diagnosis codes ≤12 months prior to initiation of therapy In-patient or out-patient claims	Chronic Conditions Data Warehouse - Medicare
Diabetes Mellitus	ICD-9 Dx	25010	25010-Dm II Keto Nt St Uncntrld	Diabetes defined as ≥2 diagnosis codes ≤12 months prior to initiation of therapy In-patient or out-patient claims	Chronic Conditions Data Warehouse - Medicare
Diabetes Mellitus	ICD-9 Dx	25011	25011-Dm I Keto Nt St Uncntrld	Diabetes defined as ≥2 diagnosis codes ≤12 months prior to initiation of therapy In-patient or out-patient claims	Chronic Conditions Data Warehouse - Medicare
Diabetes Mellitus	ICD-9 Dx	25012	25012-Dm II Ketoacd Uncontrold	Diabetes defined as ≥2 diagnosis codes ≤12 months prior to initiation of therapy In-patient or out-patient claims	Chronic Conditions Data Warehouse - Medicare
Diabetes Mellitus	ICD-9 Dx	25013	25013-Dm I Ketoacd Uncontrold	Diabetes defined as ≥2 diagnosis codes ≤12 months prior to initiation of therapy In-patient or out-patient claims	Chronic Conditions Data Warehouse - Medicare
Diabetes Mellitus	ICD-9 Dx	25020	25020-Dm II Hprsm Nt St Uncntrl	Diabetes defined as ≥2 diagnosis codes ≤12 months prior to initiation of therapy In-patient or out-patient claims	Chronic Conditions Data Warehouse - Medicare
Diabetes Mellitus	ICD-9 Dx	25021	25021-Dm I Hprsm Nt St Uncntrld	Diabetes defined as ≥2 diagnosis codes ≤12 months prior to initiation of therapy In-patient or out-patient claims	Chronic Conditions Data Warehouse - Medicare
Diabetes Mellitus	ICD-9 Dx	25022	25022-Dm II Hprosmlr Uncontrold	Diabetes defined as ≥2 diagnosis codes ≤12 months prior to initiation of therapy In-patient or out-patient claims	Chronic Conditions Data Warehouse - Medicare
Diabetes Mellitus	ICD-9 Dx	25023	25023-Dm I Hprosmlr Uncontrold	Diabetes defined as ≥2 diagnosis codes ≤12 months prior to initiation of therapy In-patient or out-patient claims	Chronic Conditions Data Warehouse - Medicare
Diabetes Mellitus	ICD-9 Dx	25030	25030-Dm II O Cm Nt St Uncntrld	Diabetes defined as ≥2 diagnosis codes ≤12 months prior to initiation of therapy In-patient or out-patient claims	Chronic Conditions Data Warehouse - Medicare
Diabetes Mellitus	ICD-9 Dx	25031	25031-Dm I O Cm Nt St Uncntrld	Diabetes defined as ≥2 diagnosis codes ≤12 months prior to initiation of therapy In-patient or out-patient claims	Chronic Conditions Data Warehouse - Medicare
Diabetes Mellitus	ICD-9 Dx	25032	25032-Dm II Oth Coma Uncontrold	Diabetes defined as ≥2 diagnosis codes ≤12 months prior to initiation of therapy In-patient or out-patient claims	Chronic Conditions Data Warehouse - Medicare
Diabetes Mellitus	ICD-9 Dx	25033	25033-Dm I Oth Coma Uncontrold	Diabetes defined as ≥2 diagnosis codes ≤12 months prior to initiation of therapy In-patient or out-patient claims	Chronic Conditions Data Warehouse - Medicare
Diabetes Mellitus	ICD-9 Dx	25040	25040-Dm II Renl Nt St Uncntrld	Diabetes defined as ≥2 diagnosis codes ≤12 months prior to initiation of therapy In-patient or out-patient claims	Chronic Conditions Data Warehouse - Medicare
Diabetes Mellitus	ICD-9 Dx	25041	25041-Dm I Renl Nt St Uncntrld	Diabetes defined as ≥2 diagnosis codes ≤12 months prior to initiation of therapy In-patient or out-patient claims	Chronic Conditions Data Warehouse - Medicare
Diabetes Mellitus	ICD-9 Dx	25042	25042-Dm II Renal Uncntrld	Diabetes defined as ≥2 diagnosis codes ≤12 months prior to initiation of therapy In-patient or out-patient claims	Chronic Conditions Data Warehouse - Medicare
Diabetes Mellitus	ICD-9 Dx	25043	25043-Dm I Renal Uncntrld	Diabetes defined as ≥2 diagnosis codes ≤12 months prior to initiation of therapy In-patient or out-patient claims	Chronic Conditions Data Warehouse - Medicare
Diabetes Mellitus	ICD-9 Dx	25050	25050-Dm II Ophth Nt St Uncntrl	Diabetes defined as ≥2 diagnosis codes ≤12 months prior to initiation of therapy In-patient or out-patient claims	Chronic Conditions Data Warehouse - Medicare
Diabetes Mellitus	ICD-9 Dx	25051	25051-Dm I Ophth Nt St Uncntrld	Diabetes defined as ≥2 diagnosis codes ≤12 months prior to initiation of therapy In-patient or out-patient claims	Chronic Conditions Data Warehouse - Medicare
Diabetes Mellitus	ICD-9 Dx	25052	25052-Dm II Ophth Uncntrld	Diabetes defined as ≥2 diagnosis codes ≤12 months prior to initiation of therapy In-patient or out-patient claims	Chronic Conditions Data Warehouse - Medicare
Diabetes Mellitus	ICD-9 Dx	25053	25053-Dm I Ophth Uncntrld	Diabetes defined as ≥2 diagnosis codes ≤12 months prior to initiation of therapy In-patient or out-patient claims	Chronic Conditions Data Warehouse - Medicare
Diabetes Mellitus	ICD-9 Dx	25060	25060-Dm II Neuro Nt St Uncntrl	Diabetes defined as ≥2 diagnosis codes ≤12 months prior to initiation of therapy In-patient or out-patient claims	Chronic Conditions Data Warehouse - Medicare
Diabetes Mellitus	ICD-9 Dx	25061	25061-Dm I Neuro Nt St Uncntrld	Diabetes defined as ≥2 diagnosis codes ≤12 months prior to initiation of therapy In-patient or out-patient claims	Chronic Conditions Data Warehouse - Medicare
Diabetes Mellitus	ICD-9 Dx	25062	25062-Dm II Neuro Uncntrld	Diabetes defined as ≥2 diagnosis codes ≤12 months prior to initiation of therapy In-patient or out-patient claims	Chronic Conditions Data Warehouse - Medicare
Diabetes Mellitus	ICD-9 Dx	25063	25063-Dm I Neuro Uncntrld	Diabetes defined as ≥2 diagnosis codes ≤12 months prior to initiation of therapy In-patient or out-patient claims	Chronic Conditions Data Warehouse - Medicare
Diabetes Mellitus	ICD-9 Dx	25070	25070-Dm II Circ Nt St Uncntrld	Diabetes defined as ≥2 diagnosis codes ≤12 months prior to initiation of therapy In-patient or out-patient claims	Chronic Conditions Data Warehouse - Medicare
Diabetes Mellitus	ICD-9 Dx	25071	25071-Dm I Circ Nt St Uncntrld	Diabetes defined as ≥2 diagnosis codes ≤12 months prior to initiation of therapy In-patient or out-patient claims	Chronic Conditions Data Warehouse - Medicare
Diabetes Mellitus	ICD-9 Dx	25072	25072-Dm II Circ Uncntrld	Diabetes defined as ≥2 diagnosis codes ≤12 months prior to initiation of therapy In-patient or out-patient claims	Chronic Conditions Data Warehouse - Medicare
Diabetes Mellitus	ICD-9 Dx	25073	25073-Dm I Circ Uncntrld	Diabetes defined as ≥2 diagnosis codes ≤12 months prior to initiation of therapy In-patient or out-patient claims	Chronic Conditions Data Warehouse - Medicare
Diabetes Mellitus	ICD-9 Dx	25080	25080-Dm II Oth Nt St Uncntrld	Diabetes defined as ≥2 diagnosis codes ≤12 months prior to initiation of therapy In-patient or out-patient claims	Chronic Conditions Data Warehouse - Medicare
Diabetes Mellitus	ICD-9 Dx	25081	25081-Dm I Oth Nt St Uncntrld	Diabetes defined as ≥2 diagnosis codes ≤12 months prior to initiation of therapy In-patient or out-patient claims	Chronic Conditions Data Warehouse - Medicare
Diabetes Mellitus	ICD-9 Dx	25082	25082-Dm II Oth Uncntrld	Diabetes defined as ≥2 diagnosis codes ≤12 months prior to initiation of therapy In-patient or out-patient claims	Chronic Conditions Data Warehouse - Medicare
Diabetes Mellitus	ICD-9 Dx	25083	25083-Dm I Oth Uncntrld	Diabetes defined as ≥2 diagnosis codes ≤12 months prior to initiation of therapy In-patient or out-patient claims	Chronic Conditions Data Warehouse - Medicare
Diabetes Mellitus	ICD-9 Dx	25090	25090-Dm II Unspf Nt St Uncntrl	Diabetes defined as ≥2 diagnosis codes ≤12 months prior to initiation of therapy In-patient or out-patient claims	Chronic Conditions Data Warehouse - Medicare
Diabetes Mellitus	ICD-9 Dx	25091	25091-Dm I Unspf Nt St Uncntrld	Diabetes defined as ≥2 diagnosis codes ≤12 months prior to initiation of therapy In-patient or out-patient claims	Chronic Conditions Data Warehouse - Medicare
Diabetes Mellitus	ICD-9 Dx	25092	25092-Dm II Unspf Uncntrld	Diabetes defined as ≥2 diagnosis codes ≤12 months prior to initiation of therapy In-patient or out-patient claims	Chronic Conditions Data Warehouse - Medicare
Diabetes Mellitus	ICD-9 Dx	25093	25093-Dm I Unspf Uncntrld	Diabetes defined as ≥2 diagnosis codes ≤12 months prior to initiation of therapy In-patient or out-patient claims	Chronic Conditions Data Warehouse - Medicare
Diabetes Mellitus	ICD-9 Dx	3572	3572 -Neuropathy in Diabetes	Diabetes defined as ≥2 diagnosis codes ≤12 months prior to initiation of therapy In-patient or out-patient claims	Chronic Conditions Data Warehouse - Medicare
Diabetes Mellitus	ICD-9 Dx	36201	36201-Diabetic Retinopathy NOS	Diabetes defined as ≥2 diagnosis codes ≤12 months prior to initiation of therapy In-patient or out-patient claims	Chronic Conditions Data Warehouse - Medicare
Diabetes Mellitus	ICD-9 Dx	36202	36202-Prolif Diab Retinopathy	Diabetes defined as ≥2 diagnosis codes ≤12 months prior to initiation of therapy In-patient or out-patient claims	Chronic Conditions Data Warehouse - Medicare
Diabetes Mellitus	ICD-9 Dx	36203	36203-Nonprolf Db Retnoph NOS	Diabetes defined as ≥2 diagnosis codes ≤12 months prior to initiation of therapy In-patient or out-patient claims	Chronic Conditions Data Warehouse - Medicare
Diabetes Mellitus	ICD-9 Dx	36204	36204-Mild Nonprolf Db Retnoph	Diabetes defined as ≥2 diagnosis codes ≤12 months prior to initiation of therapy In-patient or out-patient claims	Chronic Conditions Data Warehouse - Medicare
Diabetes Mellitus	ICD-9 Dx	36205	36205-Mod Nonprolf Db Retinoph	Diabetes defined as ≥2 diagnosis codes ≤12 months prior to initiation of therapy In-patient or out-patient claims	Chronic Conditions Data Warehouse - Medicare
Diabetes Mellitus	ICD-9 Dx	36206	36206-Sev Nonprolf Db Retinoph	Diabetes defined as ≥2 diagnosis codes ≤12 months prior to initiation of therapy In-patient or out-patient claims	Chronic Conditions Data Warehouse - Medicare
Diabetes Mellitus	ICD-9 Dx	36641	36641-Diabetic Cataract	Diabetes defined as ≥2 diagnosis codes ≤12 months prior to initiation of therapy In-patient or out-patient claims	Chronic Conditions Data Warehouse - Medicare
Diabetes Mellitus	ICD-10 Dx	E0800	Diab d/t undrl cond w hyprosm w/o nonket hyprgly-hypros coma	Diabetes defined as ≥2 diagnosis codes ≤12 months prior to initiation of therapy In-patient or out-patient claims	Foward-Backward mapping definition from Chronic Conditions Data Warehouse - Medicare Other publications for verification: Khokhar et al. "Systematic review of validated case definitions for diabetes in ICD-9-coded and ICD-10-coded data in adult populations." BMJ Open. 2016. doi:10.1136/bmjopen-2015-009952 Miller et al. "Who has diabetes? Best estimates of diabetes prevalence in the Department of …
Diabetes Mellitus	ICD-10 Dx	E0801	Diabetes due to underlying condition w hyprosm w coma	Diabetes defined as ≥2 diagnosis codes ≤12 months prior to initiation of therapy In-patient or out-patient claims
Diabetes Mellitus	ICD-10 Dx	E0810	Diabetes due to underlying condition w ketoacidosis w/o coma	Diabetes defined as ≥2 diagnosis codes ≤12 months prior to initiation of therapy In-patient or out-patient claims
Diabetes Mellitus	ICD-10 Dx	E0811	Diabetes due to underlying condition w ketoacidosis w coma	Diabetes defined as ≥2 diagnosis codes ≤12 months prior to initiation of therapy In-patient or out-patient claims
Diabetes Mellitus	ICD-10 Dx	E0821	Diabetes due to underlying condition w diabetic nephropathy	Diabetes defined as ≥2 diagnosis codes ≤12 months prior to initiation of therapy In-patient or out-patient claims
Diabetes Mellitus	ICD-10 Dx	E0822	Diabetes due to undrl cond w diabetic chronic kidney disease	Diabetes defined as ≥2 diagnosis codes ≤12 months prior to initiation of therapy In-patient or out-patient claims
Diabetes Mellitus	ICD-10 Dx	E0829	Diabetes due to undrl condition w oth diabetic kidney comp	Diabetes defined as ≥2 diagnosis codes ≤12 months prior to initiation of therapy In-patient or out-patient claims
Diabetes Mellitus	ICD-10 Dx	E08311	Diab due to undrl cond w unsp diabetic rtnop w macular edema	Diabetes defined as ≥2 diagnosis codes ≤12 months prior to initiation of therapy In-patient or out-patient claims
Diabetes Mellitus	ICD-10 Dx	E08319	Diab due to undrl cond w unsp diab rtnop w/o macular edema	Diabetes defined as ≥2 diagnosis codes ≤12 months prior to initiation of therapy In-patient or out-patient claims
Diabetes Mellitus	ICD-10 Dx	E08321	Diab d/t undrl cond w mild nonprlf diab rtnop w mclr edema	Diabetes defined as ≥2 diagnosis codes ≤12 months prior to initiation of therapy In-patient or out-patient claims
Diabetes Mellitus	ICD-10 Dx	E083211	Diabetes with mild nonp rtnop with macular edema, right eye	Diabetes defined as ≥2 diagnosis codes ≤12 months prior to initiation of therapy In-patient or out-patient claims
Diabetes Mellitus	ICD-10 Dx	E083212	Diabetes with mild nonp rtnop with macular edema, left eye	Diabetes defined as ≥2 diagnosis codes ≤12 months prior to initiation of therapy In-patient or out-patient claims
Diabetes Mellitus	ICD-10 Dx	E083213	Diabetes with mild nonp rtnop with macular edema, bilateral	Diabetes defined as ≥2 diagnosis codes ≤12 months prior to initiation of therapy In-patient or out-patient claims
Diabetes Mellitus	ICD-10 Dx	E083219	Diabetes with mild nonp rtnop with macular edema, unsp	Diabetes defined as ≥2 diagnosis codes ≤12 months prior to initiation of therapy In-patient or out-patient claims
Diabetes Mellitus	ICD-10 Dx	E08329	Diab d/t undrl cond w mild nonprlf diab rtnop w/o mclr edema	Diabetes defined as ≥2 diagnosis codes ≤12 months prior to initiation of therapy In-patient or out-patient claims
Diabetes Mellitus	ICD-10 Dx	E083291	Diabetes with mild nonp rtnop without macular edema, r eye	Diabetes defined as ≥2 diagnosis codes ≤12 months prior to initiation of therapy In-patient or out-patient claims
Diabetes Mellitus	ICD-10 Dx	E083292	Diab with mild nonp rtnop without macular edema, left eye	Diabetes defined as ≥2 diagnosis codes ≤12 months prior to initiation of therapy In-patient or out-patient claims
Diabetes Mellitus	ICD-10 Dx	E083293	Diabetes with mild nonp rtnop without macular edema, bi	Diabetes defined as ≥2 diagnosis codes ≤12 months prior to initiation of therapy In-patient or out-patient claims
Diabetes Mellitus	ICD-10 Dx	E083299	Diabetes with mild nonp rtnop without macular edema, unsp	Diabetes defined as ≥2 diagnosis codes ≤12 months prior to initiation of therapy In-patient or out-patient claims
Diabetes Mellitus	ICD-10 Dx	E08331	Diab due to undrl cond w mod nonprlf diab rtnop w mclr edema	Diabetes defined as ≥2 diagnosis codes ≤12 months prior to initiation of therapy In-patient or out-patient claims
Diabetes Mellitus	ICD-10 Dx	E083311	Diabetes with moderate nonp rtnop with macular edema, r eye	Diabetes defined as ≥2 diagnosis codes ≤12 months prior to initiation of therapy In-patient or out-patient claims
Diabetes Mellitus	ICD-10 Dx	E083312	Diab with moderate nonp rtnop with macular edema, left eye	Diabetes defined as ≥2 diagnosis codes ≤12 months prior to initiation of therapy In-patient or out-patient claims
Diabetes Mellitus	ICD-10 Dx	E083313	Diabetes with moderate nonp rtnop with macular edema, bi	Diabetes defined as ≥2 diagnosis codes ≤12 months prior to initiation of therapy In-patient or out-patient claims
Diabetes Mellitus	ICD-10 Dx	E083319	Diabetes with moderate nonp rtnop with macular edema, unsp	Diabetes defined as ≥2 diagnosis codes ≤12 months prior to initiation of therapy In-patient or out-patient claims
Diabetes Mellitus	ICD-10 Dx	E08339	Diab d/t undrl cond w mod nonprlf diab rtnop w/o mclr edema	Diabetes defined as ≥2 diagnosis codes ≤12 months prior to initiation of therapy In-patient or out-patient claims
Diabetes Mellitus	ICD-10 Dx	E083391	Diab with moderate nonp rtnop without macular edema, r eye	Diabetes defined as ≥2 diagnosis codes ≤12 months prior to initiation of therapy In-patient or out-patient claims
Diabetes Mellitus	ICD-10 Dx	E083392	Diab with moderate nonp rtnop without macular edema, l eye	Diabetes defined as ≥2 diagnosis codes ≤12 months prior to initiation of therapy In-patient or out-patient claims
Diabetes Mellitus	ICD-10 Dx	E083393	Diabetes with moderate nonp rtnop without macular edema, bi	Diabetes defined as ≥2 diagnosis codes ≤12 months prior to initiation of therapy In-patient or out-patient claims
Diabetes Mellitus	ICD-10 Dx	E083399	Diab with moderate nonp rtnop without macular edema, unsp	Diabetes defined as ≥2 diagnosis codes ≤12 months prior to initiation of therapy In-patient or out-patient claims
Diabetes Mellitus	ICD-10 Dx	E08341	Diab d/t undrl cond w severe nonprlf diab rtnop w mclr edema	Diabetes defined as ≥2 diagnosis codes ≤12 months prior to initiation of therapy In-patient or out-patient claims
Diabetes Mellitus	ICD-10 Dx	E083411	Diabetes with severe nonp rtnop with macular edema, r eye	Diabetes defined as ≥2 diagnosis codes ≤12 months prior to initiation of therapy In-patient or out-patient claims
Diabetes Mellitus	ICD-10 Dx	E083412	Diabetes with severe nonp rtnop with macular edema, left eye	Diabetes defined as ≥2 diagnosis codes ≤12 months prior to initiation of therapy In-patient or out-patient claims
Diabetes Mellitus	ICD-10 Dx	E083413	Diabetes with severe nonp rtnop with macular edema, bi	Diabetes defined as ≥2 diagnosis codes ≤12 months prior to initiation of therapy In-patient or out-patient claims
Diabetes Mellitus	ICD-10 Dx	E083419	Diabetes with severe nonp rtnop with macular edema, unsp	Diabetes defined as ≥2 diagnosis codes ≤12 months prior to initiation of therapy In-patient or out-patient claims
Diabetes Mellitus	ICD-10 Dx	E08349	Diab d/t undrl cond w sev nonprlf diab rtnop w/o mclr edema	Diabetes defined as ≥2 diagnosis codes ≤12 months prior to initiation of therapy In-patient or out-patient claims
Diabetes Mellitus	ICD-10 Dx	E083491	Diabetes with severe nonp rtnop without macular edema, r eye	Diabetes defined as ≥2 diagnosis codes ≤12 months prior to initiation of therapy In-patient or out-patient claims
Diabetes Mellitus	ICD-10 Dx	E083492	Diab with severe nonp rtnop without macular edema, left eye	Diabetes defined as ≥2 diagnosis codes ≤12 months prior to initiation of therapy In-patient or out-patient claims
Diabetes Mellitus	ICD-10 Dx	E083493	Diabetes with severe nonp rtnop without macular edema, bi	Diabetes defined as ≥2 diagnosis codes ≤12 months prior to initiation of therapy In-patient or out-patient claims
Diabetes Mellitus	ICD-10 Dx	E083499	Diabetes with severe nonp rtnop without macular edema, unsp	Diabetes defined as ≥2 diagnosis codes ≤12 months prior to initiation of therapy In-patient or out-patient claims
Diabetes Mellitus	ICD-10 Dx	E08351	Diab due to undrl cond w prolif diab rtnop w macular edema	Diabetes defined as ≥2 diagnosis codes ≤12 months prior to initiation of therapy In-patient or out-patient claims
Diabetes Mellitus	ICD-10 Dx	E083511	Diab with prolif diabetic rtnop with macular edema, r eye	Diabetes defined as ≥2 diagnosis codes ≤12 months prior to initiation of therapy In-patient or out-patient claims
Diabetes Mellitus	ICD-10 Dx	E083512	Diab with prolif diabetic rtnop with macular edema, left eye	Diabetes defined as ≥2 diagnosis codes ≤12 months prior to initiation of therapy In-patient or out-patient claims
Diabetes Mellitus	ICD-10 Dx	E083513	Diabetes with prolif diabetic rtnop with macular edema, bi	Diabetes defined as ≥2 diagnosis codes ≤12 months prior to initiation of therapy In-patient or out-patient claims
Diabetes Mellitus	ICD-10 Dx	E083519	Diabetes with prolif diabetic rtnop with macular edema, unsp	Diabetes defined as ≥2 diagnosis codes ≤12 months prior to initiation of therapy In-patient or out-patient claims
Diabetes Mellitus	ICD-10 Dx	E083521	Diab with prolif diab rtnop with trctn dtch macula, r eye	Diabetes defined as ≥2 diagnosis codes ≤12 months prior to initiation of therapy In-patient or out-patient claims
Diabetes Mellitus	ICD-10 Dx	E083522	Diab with prolif diab rtnop with trctn dtch macula, left eye	Diabetes defined as ≥2 diagnosis codes ≤12 months prior to initiation of therapy In-patient or out-patient claims
Diabetes Mellitus	ICD-10 Dx	E083523	Diab with prolif diabetic rtnop with trctn dtch macula, bi	Diabetes defined as ≥2 diagnosis codes ≤12 months prior to initiation of therapy In-patient or out-patient claims
Diabetes Mellitus	ICD-10 Dx	E083529	Diab with prolif diabetic rtnop with trctn dtch macula, unsp	Diabetes defined as ≥2 diagnosis codes ≤12 months prior to initiation of therapy In-patient or out-patient claims
Diabetes Mellitus	ICD-10 Dx	E083531	Diab with prolif diab rtnop with trctn dtch n-mcla, r eye	Diabetes defined as ≥2 diagnosis codes ≤12 months prior to initiation of therapy In-patient or out-patient claims
Diabetes Mellitus	ICD-10 Dx	E083532	Diab with prolif diab rtnop with trctn dtch n-mcla, left eye	Diabetes defined as ≥2 diagnosis codes ≤12 months prior to initiation of therapy In-patient or out-patient claims
Diabetes Mellitus	ICD-10 Dx	E083533	Diab with prolif diabetic rtnop with trctn dtch n-mcla, bi	Diabetes defined as ≥2 diagnosis codes ≤12 months prior to initiation of therapy In-patient or out-patient claims
Diabetes Mellitus	ICD-10 Dx	E083539	Diab with prolif diabetic rtnop with trctn dtch n-mcla, unsp	Diabetes defined as ≥2 diagnosis codes ≤12 months prior to initiation of therapy In-patient or out-patient claims
Diabetes Mellitus	ICD-10 Dx	E083541	Diabetes with prolif diabetic rtnop with comb detach, r eye	Diabetes defined as ≥2 diagnosis codes ≤12 months prior to initiation of therapy In-patient or out-patient claims
Diabetes Mellitus	ICD-10 Dx	E083542	Diab with prolif diabetic rtnop with comb detach, left eye	Diabetes defined as ≥2 diagnosis codes ≤12 months prior to initiation of therapy In-patient or out-patient claims
Diabetes Mellitus	ICD-10 Dx	E083543	Diabetes with prolif diabetic rtnop with combined detach, bi	Diabetes defined as ≥2 diagnosis codes ≤12 months prior to initiation of therapy In-patient or out-patient claims
Diabetes Mellitus	ICD-10 Dx	E083549	Diabetes with prolif diabetic rtnop with comb detach, unsp	Diabetes defined as ≥2 diagnosis codes ≤12 months prior to initiation of therapy In-patient or out-patient claims
Diabetes Mellitus	ICD-10 Dx	E083551	Diabetes with stable prolif diabetic retinopathy, right eye	Diabetes defined as ≥2 diagnosis codes ≤12 months prior to initiation of therapy In-patient or out-patient claims
Diabetes Mellitus	ICD-10 Dx	E083552	Diabetes with stable prolif diabetic retinopathy, left eye	Diabetes defined as ≥2 diagnosis codes ≤12 months prior to initiation of therapy In-patient or out-patient claims
Diabetes Mellitus	ICD-10 Dx	E083553	Diabetes with stable prolif diabetic retinopathy, bilateral	Diabetes defined as ≥2 diagnosis codes ≤12 months prior to initiation of therapy In-patient or out-patient claims
Diabetes Mellitus	ICD-10 Dx	E083559	Diabetes with stable prolif diabetic retinopathy, unsp	Diabetes defined as ≥2 diagnosis codes ≤12 months prior to initiation of therapy In-patient or out-patient claims
Diabetes Mellitus	ICD-10 Dx	E08359	Diab due to undrl cond w prolif diab rtnop w/o macular edema	Diabetes defined as ≥2 diagnosis codes ≤12 months prior to initiation of therapy In-patient or out-patient claims
Diabetes Mellitus	ICD-10 Dx	E083591	Diab with prolif diabetic rtnop without macular edema, r eye	Diabetes defined as ≥2 diagnosis codes ≤12 months prior to initiation of therapy In-patient or out-patient claims
Diabetes Mellitus	ICD-10 Dx	E083592	Diab with prolif diab rtnop without macular edema, left eye	Diabetes defined as ≥2 diagnosis codes ≤12 months prior to initiation of therapy In-patient or out-patient claims
Diabetes Mellitus	ICD-10 Dx	E083593	Diab with prolif diabetic rtnop without macular edema, bi	Diabetes defined as ≥2 diagnosis codes ≤12 months prior to initiation of therapy In-patient or out-patient claims
Diabetes Mellitus	ICD-10 Dx	E083599	Diab with prolif diabetic rtnop without macular edema, unsp	Diabetes defined as ≥2 diagnosis codes ≤12 months prior to initiation of therapy In-patient or out-patient claims
Diabetes Mellitus	ICD-10 Dx	E0836	Diabetes due to underlying condition w diabetic cataract	Diabetes defined as ≥2 diagnosis codes ≤12 months prior to initiation of therapy In-patient or out-patient claims
Diabetes Mellitus	ICD-10 Dx	E0837X1	Diab with diabetic macular edema, resolved fol trtmt, r eye	Diabetes defined as ≥2 diagnosis codes ≤12 months prior to initiation of therapy In-patient or out-patient claims
Diabetes Mellitus	ICD-10 Dx	E0837X2	Diab with diab macular edema, resolved fol trtmt, left eye	Diabetes defined as ≥2 diagnosis codes ≤12 months prior to initiation of therapy In-patient or out-patient claims
Diabetes Mellitus	ICD-10 Dx	E0837X3	Diabetes with diabetic macular edema, resolved fol trtmt, bi	Diabetes defined as ≥2 diagnosis codes ≤12 months prior to initiation of therapy In-patient or out-patient claims
Diabetes Mellitus	ICD-10 Dx	E0837X9	Diab with diabetic macular edema, resolved fol trtmt, unsp	Diabetes defined as ≥2 diagnosis codes ≤12 months prior to initiation of therapy In-patient or out-patient claims
Diabetes Mellitus	ICD-10 Dx	E0839	Diabetes due to undrl condition w oth diabetic opth comp	Diabetes defined as ≥2 diagnosis codes ≤12 months prior to initiation of therapy In-patient or out-patient claims
Diabetes Mellitus	ICD-10 Dx	E0840	Diabetes due to underlying condition w diabetic neurop, unsp	Diabetes defined as ≥2 diagnosis codes ≤12 months prior to initiation of therapy In-patient or out-patient claims
Diabetes Mellitus	ICD-10 Dx	E0841	Diabetes due to undrl condition w diabetic mononeuropathy	Diabetes defined as ≥2 diagnosis codes ≤12 months prior to initiation of therapy In-patient or out-patient claims
Diabetes Mellitus	ICD-10 Dx	E0842	Diabetes due to underlying condition w diabetic polyneurop	Diabetes defined as ≥2 diagnosis codes ≤12 months prior to initiation of therapy In-patient or out-patient claims
Diabetes Mellitus	ICD-10 Dx	E0843	Diab due to undrl cond w diabetic autonm (poly)neuropathy	Diabetes defined as ≥2 diagnosis codes ≤12 months prior to initiation of therapy In-patient or out-patient claims
Diabetes Mellitus	ICD-10 Dx	E0844	Diabetes due to underlying condition w diabetic amyotrophy	Diabetes defined as ≥2 diagnosis codes ≤12 months prior to initiation of therapy In-patient or out-patient claims
Diabetes Mellitus	ICD-10 Dx	E0849	Diabetes due to undrl condition w oth diabetic neuro comp	Diabetes defined as ≥2 diagnosis codes ≤12 months prior to initiation of therapy In-patient or out-patient claims
Diabetes Mellitus	ICD-10 Dx	E0851	Diab due to undrl cond w diab prph angiopath w/o gangrene	Diabetes defined as ≥2 diagnosis codes ≤12 months prior to initiation of therapy In-patient or out-patient claims
Diabetes Mellitus	ICD-10 Dx	E0852	Diab due to undrl cond w diabetic prph angiopath w gangrene	Diabetes defined as ≥2 diagnosis codes ≤12 months prior to initiation of therapy In-patient or out-patient claims
Diabetes Mellitus	ICD-10 Dx	E0859	Diabetes due to underlying condition w oth circulatory comp	Diabetes defined as ≥2 diagnosis codes ≤12 months prior to initiation of therapy In-patient or out-patient claims
Diabetes Mellitus	ICD-10 Dx	E08610	Diabetes due to undrl cond w diabetic neuropathic arthrop	Diabetes defined as ≥2 diagnosis codes ≤12 months prior to initiation of therapy In-patient or out-patient claims
Diabetes Mellitus	ICD-10 Dx	E08618	Diabetes due to underlying condition w oth diabetic arthrop	Diabetes defined as ≥2 diagnosis codes ≤12 months prior to initiation of therapy In-patient or out-patient claims
Diabetes Mellitus	ICD-10 Dx	E08620	Diabetes due to underlying condition w diabetic dermatitis	Diabetes defined as ≥2 diagnosis codes ≤12 months prior to initiation of therapy In-patient or out-patient claims
Diabetes Mellitus	ICD-10 Dx	E08621	Diabetes mellitus due to underlying condition w foot ulcer	Diabetes defined as ≥2 diagnosis codes ≤12 months prior to initiation of therapy In-patient or out-patient claims
Diabetes Mellitus	ICD-10 Dx	E08622	Diabetes due to underlying condition w oth skin ulcer	Diabetes defined as ≥2 diagnosis codes ≤12 months prior to initiation of therapy In-patient or out-patient claims
Diabetes Mellitus	ICD-10 Dx	E08628	Diabetes due to underlying condition w oth skin comp	Diabetes defined as ≥2 diagnosis codes ≤12 months prior to initiation of therapy In-patient or out-patient claims
Diabetes Mellitus	ICD-10 Dx	E08630	Diabetes due to underlying condition w periodontal disease	Diabetes defined as ≥2 diagnosis codes ≤12 months prior to initiation of therapy In-patient or out-patient claims
Diabetes Mellitus	ICD-10 Dx	E08638	Diabetes due to underlying condition w oth oral comp	Diabetes defined as ≥2 diagnosis codes ≤12 months prior to initiation of therapy In-patient or out-patient claims
Diabetes Mellitus	ICD-10 Dx	E08641	Diabetes due to underlying condition w hypoglycemia w coma	Diabetes defined as ≥2 diagnosis codes ≤12 months prior to initiation of therapy In-patient or out-patient claims
Diabetes Mellitus	ICD-10 Dx	E08649	Diabetes due to underlying condition w hypoglycemia w/o coma	Diabetes defined as ≥2 diagnosis codes ≤12 months prior to initiation of therapy In-patient or out-patient claims
Diabetes Mellitus	ICD-10 Dx	E0865	Diabetes due to underlying condition w hyperglycemia	Diabetes defined as ≥2 diagnosis codes ≤12 months prior to initiation of therapy In-patient or out-patient claims
Diabetes Mellitus	ICD-10 Dx	E0869	Diabetes due to underlying condition w oth complication	Diabetes defined as ≥2 diagnosis codes ≤12 months prior to initiation of therapy In-patient or out-patient claims
Diabetes Mellitus	ICD-10 Dx	E088	Diabetes due to underlying condition w unsp complications	Diabetes defined as ≥2 diagnosis codes ≤12 months prior to initiation of therapy In-patient or out-patient claims
Diabetes Mellitus	ICD-10 Dx	E089	Diabetes due to underlying condition w/o complications	Diabetes defined as ≥2 diagnosis codes ≤12 months prior to initiation of therapy In-patient or out-patient claims
Diabetes Mellitus	ICD-10 Dx	E0900	Drug/chem diab w hyprosm w/o nonket hyprgly-hypros coma	Diabetes defined as ≥2 diagnosis codes ≤12 months prior to initiation of therapy In-patient or out-patient claims
Diabetes Mellitus	ICD-10 Dx	E0901	Drug/chem diabetes mellitus w hyperosmolarity w coma	Diabetes defined as ≥2 diagnosis codes ≤12 months prior to initiation of therapy In-patient or out-patient claims
Diabetes Mellitus	ICD-10 Dx	E0910	Drug/chem diabetes mellitus w ketoacidosis w/o coma	Diabetes defined as ≥2 diagnosis codes ≤12 months prior to initiation of therapy In-patient or out-patient claims
Diabetes Mellitus	ICD-10 Dx	E0911	Drug/chem diabetes mellitus w ketoacidosis w coma	Diabetes defined as ≥2 diagnosis codes ≤12 months prior to initiation of therapy In-patient or out-patient claims
Diabetes Mellitus	ICD-10 Dx	E0921	Drug/chem diabetes mellitus w diabetic nephropathy	Diabetes defined as ≥2 diagnosis codes ≤12 months prior to initiation of therapy In-patient or out-patient claims
Diabetes Mellitus	ICD-10 Dx	E0922	Drug/chem diabetes w diabetic chronic kidney disease	Diabetes defined as ≥2 diagnosis codes ≤12 months prior to initiation of therapy In-patient or out-patient claims
Diabetes Mellitus	ICD-10 Dx	E0929	Drug/chem diabetes w oth diabetic kidney complication	Diabetes defined as ≥2 diagnosis codes ≤12 months prior to initiation of therapy In-patient or out-patient claims
Diabetes Mellitus	ICD-10 Dx	E09311	Drug/chem diabetes w unsp diabetic rtnop w macular edema	Diabetes defined as ≥2 diagnosis codes ≤12 months prior to initiation of therapy In-patient or out-patient claims
Diabetes Mellitus	ICD-10 Dx	E09319	Drug/chem diabetes w unsp diabetic rtnop w/o macular edema	Diabetes defined as ≥2 diagnosis codes ≤12 months prior to initiation of therapy In-patient or out-patient claims
Diabetes Mellitus	ICD-10 Dx	E09321	Drug/chem diab w mild nonprlf diabetic rtnop w macular edema	Diabetes defined as ≥2 diagnosis codes ≤12 months prior to initiation of therapy In-patient or out-patient claims
Diabetes Mellitus	ICD-10 Dx	E093211	Drug/chem diab with mild nonp rtnop with mclr edema, r eye	Diabetes defined as ≥2 diagnosis codes ≤12 months prior to initiation of therapy In-patient or out-patient claims
Diabetes Mellitus	ICD-10 Dx	E093212	Drug/chem diab with mild nonp rtnop with mclr edema, l eye	Diabetes defined as ≥2 diagnosis codes ≤12 months prior to initiation of therapy In-patient or out-patient claims
Diabetes Mellitus	ICD-10 Dx	E093213	Drug/chem diab with mild nonp rtnop with macular edema, bi	Diabetes defined as ≥2 diagnosis codes ≤12 months prior to initiation of therapy In-patient or out-patient claims
Diabetes Mellitus	ICD-10 Dx	E093219	Drug/chem diab with mild nonp rtnop with macular edema, unsp	Diabetes defined as ≥2 diagnosis codes ≤12 months prior to initiation of therapy In-patient or out-patient claims
Diabetes Mellitus	ICD-10 Dx	E09329	Drug/chem diab w mild nonprlf diab rtnop w/o macular edema	Diabetes defined as ≥2 diagnosis codes ≤12 months prior to initiation of therapy In-patient or out-patient claims
Diabetes Mellitus	ICD-10 Dx	E093291	Drug/chem diab with mild nonp rtnop w/o mclr edema, r eye	Diabetes defined as ≥2 diagnosis codes ≤12 months prior to initiation of therapy In-patient or out-patient claims
Diabetes Mellitus	ICD-10 Dx	E093292	Drug/chem diab with mild nonp rtnop w/o mclr edema, l eye	Diabetes defined as ≥2 diagnosis codes ≤12 months prior to initiation of therapy In-patient or out-patient claims
Diabetes Mellitus	ICD-10 Dx	E093293	Drug/chem diab with mild nonp rtnop without mclr edema, bi	Diabetes defined as ≥2 diagnosis codes ≤12 months prior to initiation of therapy In-patient or out-patient claims
Diabetes Mellitus	ICD-10 Dx	E093299	Drug/chem diab with mild nonp rtnop without mclr edema, unsp	Diabetes defined as ≥2 diagnosis codes ≤12 months prior to initiation of therapy In-patient or out-patient claims
Diabetes Mellitus	ICD-10 Dx	E09331	Drug/chem diab w moderate nonprlf diab rtnop w macular edema	Diabetes defined as ≥2 diagnosis codes ≤12 months prior to initiation of therapy In-patient or out-patient claims
Diabetes Mellitus	ICD-10 Dx	E093311	Drug/chem diab with mod nonp rtnop with macular edema, r eye	Diabetes defined as ≥2 diagnosis codes ≤12 months prior to initiation of therapy In-patient or out-patient claims
Diabetes Mellitus	ICD-10 Dx	E093312	Drug/chem diab with mod nonp rtnop with macular edema, l eye	Diabetes defined as ≥2 diagnosis codes ≤12 months prior to initiation of therapy In-patient or out-patient claims
Diabetes Mellitus	ICD-10 Dx	E093313	Drug/chem diab with mod nonp rtnop with macular edema, bi	Diabetes defined as ≥2 diagnosis codes ≤12 months prior to initiation of therapy In-patient or out-patient claims
Diabetes Mellitus	ICD-10 Dx	E093319	Drug/chem diab with mod nonp rtnop with macular edema, unsp	Diabetes defined as ≥2 diagnosis codes ≤12 months prior to initiation of therapy In-patient or out-patient claims
Diabetes Mellitus	ICD-10 Dx	E09339	Drug/chem diab w mod nonprlf diab rtnop w/o macular edema	Diabetes defined as ≥2 diagnosis codes ≤12 months prior to initiation of therapy In-patient or out-patient claims
Diabetes Mellitus	ICD-10 Dx	E093391	Drug/chem diab with mod nonp rtnop without mclr edema, r eye	Diabetes defined as ≥2 diagnosis codes ≤12 months prior to initiation of therapy In-patient or out-patient claims
Diabetes Mellitus	ICD-10 Dx	E093392	Drug/chem diab with mod nonp rtnop without mclr edema, l eye	Diabetes defined as ≥2 diagnosis codes ≤12 months prior to initiation of therapy In-patient or out-patient claims
Diabetes Mellitus	ICD-10 Dx	E093393	Drug/chem diab with mod nonp rtnop without macular edema, bi	Diabetes defined as ≥2 diagnosis codes ≤12 months prior to initiation of therapy In-patient or out-patient claims
Diabetes Mellitus	ICD-10 Dx	E093399	Drug/chem diab with mod nonp rtnop without mclr edema, unsp	Diabetes defined as ≥2 diagnosis codes ≤12 months prior to initiation of therapy In-patient or out-patient claims
Diabetes Mellitus	ICD-10 Dx	E09341	Drug/chem diab w severe nonprlf diab rtnop w macular edema	Diabetes defined as ≥2 diagnosis codes ≤12 months prior to initiation of therapy In-patient or out-patient claims
Diabetes Mellitus	ICD-10 Dx	E093411	Drug/chem diab with severe nonp rtnop with mclr edema, r eye	Diabetes defined as ≥2 diagnosis codes ≤12 months prior to initiation of therapy In-patient or out-patient claims
Diabetes Mellitus	ICD-10 Dx	E093412	Drug/chem diab with severe nonp rtnop with mclr edema, l eye	Diabetes defined as ≥2 diagnosis codes ≤12 months prior to initiation of therapy In-patient or out-patient claims
Diabetes Mellitus	ICD-10 Dx	E093413	Drug/chem diab with severe nonp rtnop with macular edema, bi	Diabetes defined as ≥2 diagnosis codes ≤12 months prior to initiation of therapy In-patient or out-patient claims
Diabetes Mellitus	ICD-10 Dx	E093419	Drug/chem diab with severe nonp rtnop with mclr edema, unsp	Diabetes defined as ≥2 diagnosis codes ≤12 months prior to initiation of therapy In-patient or out-patient claims
Diabetes Mellitus	ICD-10 Dx	E09349	Drug/chem diab w severe nonprlf diab rtnop w/o macular edema	Diabetes defined as ≥2 diagnosis codes ≤12 months prior to initiation of therapy In-patient or out-patient claims
Diabetes Mellitus	ICD-10 Dx	E093491	Drug/chem diab with severe nonp rtnop w/o mclr edema, r eye	Diabetes defined as ≥2 diagnosis codes ≤12 months prior to initiation of therapy In-patient or out-patient claims
Diabetes Mellitus	ICD-10 Dx	E093492	Drug/chem diab with severe nonp rtnop w/o mclr edema, l eye	Diabetes defined as ≥2 diagnosis codes ≤12 months prior to initiation of therapy In-patient or out-patient claims
Diabetes Mellitus	ICD-10 Dx	E093493	Drug/chem diab with severe nonp rtnop without mclr edema, bi	Diabetes defined as ≥2 diagnosis codes ≤12 months prior to initiation of therapy In-patient or out-patient claims
Diabetes Mellitus	ICD-10 Dx	E093499	Drug/chem diab with severe nonp rtnop w/o mclr edema, unsp	Diabetes defined as ≥2 diagnosis codes ≤12 months prior to initiation of therapy In-patient or out-patient claims
Diabetes Mellitus	ICD-10 Dx	E09351	Drug/chem diabetes w prolif diabetic rtnop w macular edema	Diabetes defined as ≥2 diagnosis codes ≤12 months prior to initiation of therapy In-patient or out-patient claims
Diabetes Mellitus	ICD-10 Dx	E093511	Drug/chem diab with prolif diab rtnop with mclr edema, r eye	Diabetes defined as ≥2 diagnosis codes ≤12 months prior to initiation of therapy In-patient or out-patient claims
Diabetes Mellitus	ICD-10 Dx	E093512	Drug/chem diab with prolif diab rtnop with mclr edema, l eye	Diabetes defined as ≥2 diagnosis codes ≤12 months prior to initiation of therapy In-patient or out-patient claims
Diabetes Mellitus	ICD-10 Dx	E093513	Drug/chem diab with prolif diab rtnop with macular edema, bi	Diabetes defined as ≥2 diagnosis codes ≤12 months prior to initiation of therapy In-patient or out-patient claims
Diabetes Mellitus	ICD-10 Dx	E093519	Drug/chem diab with prolif diab rtnop with mclr edema, unsp	Diabetes defined as ≥2 diagnosis codes ≤12 months prior to initiation of therapy In-patient or out-patient claims
Diabetes Mellitus	ICD-10 Dx	E093521	Drug/chem diab w prolif diab rtnop w trctn dtch macula,r eye	Diabetes defined as ≥2 diagnosis codes ≤12 months prior to initiation of therapy In-patient or out-patient claims
Diabetes Mellitus	ICD-10 Dx	E093522	Drug/chem diab w prolif diab rtnop w trctn dtch macula,l eye	Diabetes defined as ≥2 diagnosis codes ≤12 months prior to initiation of therapy In-patient or out-patient claims
Diabetes Mellitus	ICD-10 Dx	E093523	Drug/chem diab w prolif diab rtnop w trctn dtch macula, bi	Diabetes defined as ≥2 diagnosis codes ≤12 months prior to initiation of therapy In-patient or out-patient claims
Diabetes Mellitus	ICD-10 Dx	E093529	Drug/chem diab w prolif diab rtnop w trctn dtch macula, unsp	Diabetes defined as ≥2 diagnosis codes ≤12 months prior to initiation of therapy In-patient or out-patient claims
Diabetes Mellitus	ICD-10 Dx	E093531	Drug/chem diab w prolif diab rtnop w trctn dtch n-mcla,r eye	Diabetes defined as ≥2 diagnosis codes ≤12 months prior to initiation of therapy In-patient or out-patient claims
Diabetes Mellitus	ICD-10 Dx	E093532	Drug/chem diab w prolif diab rtnop w trctn dtch n-mcla,l eye	Diabetes defined as ≥2 diagnosis codes ≤12 months prior to initiation of therapy In-patient or out-patient claims
Diabetes Mellitus	ICD-10 Dx	E093533	Drug/chem diab w prolif diab rtnop w trctn dtch n-mcla, bi	Diabetes defined as ≥2 diagnosis codes ≤12 months prior to initiation of therapy In-patient or out-patient claims
Diabetes Mellitus	ICD-10 Dx	E093539	Drug/chem diab w prolif diab rtnop w trctn dtch n-mcla, unsp	Diabetes defined as ≥2 diagnosis codes ≤12 months prior to initiation of therapy In-patient or out-patient claims
Diabetes Mellitus	ICD-10 Dx	E093541	Drug/chem diab w prolif diab rtnop with comb detach, r eye	Diabetes defined as ≥2 diagnosis codes ≤12 months prior to initiation of therapy In-patient or out-patient claims
Diabetes Mellitus	ICD-10 Dx	E093542	Drug/chem diab w prolif diab rtnop with comb detach, l eye	Diabetes defined as ≥2 diagnosis codes ≤12 months prior to initiation of therapy In-patient or out-patient claims
Diabetes Mellitus	ICD-10 Dx	E093543	Drug/chem diab with prolif diab rtnop with comb detach, bi	Diabetes defined as ≥2 diagnosis codes ≤12 months prior to initiation of therapy In-patient or out-patient claims
Diabetes Mellitus	ICD-10 Dx	E093549	Drug/chem diab with prolif diab rtnop with comb detach, unsp	Diabetes defined as ≥2 diagnosis codes ≤12 months prior to initiation of therapy In-patient or out-patient claims
Diabetes Mellitus	ICD-10 Dx	E093551	Drug/chem diabetes with stable prolif diabetic rtnop, r eye	Diabetes defined as ≥2 diagnosis codes ≤12 months prior to initiation of therapy In-patient or out-patient claims
Diabetes Mellitus	ICD-10 Dx	E093552	Drug/chem diab with stable prolif diabetic rtnop, left eye	Diabetes defined as ≥2 diagnosis codes ≤12 months prior to initiation of therapy In-patient or out-patient claims
Diabetes Mellitus	ICD-10 Dx	E093553	Drug/chem diabetes with stable prolif diabetic rtnop, bi	Diabetes defined as ≥2 diagnosis codes ≤12 months prior to initiation of therapy In-patient or out-patient claims
Diabetes Mellitus	ICD-10 Dx	E093559	Drug/chem diabetes with stable prolif diabetic rtnop, unsp	Diabetes defined as ≥2 diagnosis codes ≤12 months prior to initiation of therapy In-patient or out-patient claims
Diabetes Mellitus	ICD-10 Dx	E09359	Drug/chem diabetes w prolif diabetic rtnop w/o macular edema	Diabetes defined as ≥2 diagnosis codes ≤12 months prior to initiation of therapy In-patient or out-patient claims
Diabetes Mellitus	ICD-10 Dx	E093591	Drug/chem diab with prolif diab rtnop w/o mclr edema, r eye	Diabetes defined as ≥2 diagnosis codes ≤12 months prior to initiation of therapy In-patient or out-patient claims
Diabetes Mellitus	ICD-10 Dx	E093592	Drug/chem diab with prolif diab rtnop w/o mclr edema, l eye	Diabetes defined as ≥2 diagnosis codes ≤12 months prior to initiation of therapy In-patient or out-patient claims
Diabetes Mellitus	ICD-10 Dx	E093593	Drug/chem diab with prolif diab rtnop without mclr edema, bi	Diabetes defined as ≥2 diagnosis codes ≤12 months prior to initiation of therapy In-patient or out-patient claims
Diabetes Mellitus	ICD-10 Dx	E093599	Drug/chem diab with prolif diab rtnop w/o mclr edema, unsp	Diabetes defined as ≥2 diagnosis codes ≤12 months prior to initiation of therapy In-patient or out-patient claims
Diabetes Mellitus	ICD-10 Dx	E0936	Drug/chem diabetes mellitus w diabetic cataract	Diabetes defined as ≥2 diagnosis codes ≤12 months prior to initiation of therapy In-patient or out-patient claims
Diabetes Mellitus	ICD-10 Dx	E0937X1	Drug/chem diab w diab mclr edma, resolved fol trtmt, r eye	Diabetes defined as ≥2 diagnosis codes ≤12 months prior to initiation of therapy In-patient or out-patient claims
Diabetes Mellitus	ICD-10 Dx	E0937X2	Drug/chem diab w diab mclr edma, resolved fol trtmt, l eye	Diabetes defined as ≥2 diagnosis codes ≤12 months prior to initiation of therapy In-patient or out-patient claims
Diabetes Mellitus	ICD-10 Dx	E0937X3	Drug/chem diab with diab mclr edema, resolved fol trtmt, bi	Diabetes defined as ≥2 diagnosis codes ≤12 months prior to initiation of therapy In-patient or out-patient claims
Diabetes Mellitus	ICD-10 Dx	E0937X9	Drug/chem diab with diab mclr edma, resolved fol trtmt, unsp	Diabetes defined as ≥2 diagnosis codes ≤12 months prior to initiation of therapy In-patient or out-patient claims
Diabetes Mellitus	ICD-10 Dx	E0939	Drug/chem diabetes w oth diabetic ophthalmic complication	Diabetes defined as ≥2 diagnosis codes ≤12 months prior to initiation of therapy In-patient or out-patient claims
Diabetes Mellitus	ICD-10 Dx	E0940	Drug/chem diabetes w neuro comp w diabetic neuropathy, unsp	Diabetes defined as ≥2 diagnosis codes ≤12 months prior to initiation of therapy In-patient or out-patient claims
Diabetes Mellitus	ICD-10 Dx	E0941	Drug/chem diabetes w neuro comp w diabetic mononeuropathy	Diabetes defined as ≥2 diagnosis codes ≤12 months prior to initiation of therapy In-patient or out-patient claims
Diabetes Mellitus	ICD-10 Dx	E0942	Drug/chem diabetes w neurological comp w diabetic polyneurop	Diabetes defined as ≥2 diagnosis codes ≤12 months prior to initiation of therapy In-patient or out-patient claims
Diabetes Mellitus	ICD-10 Dx	E0943	Drug/chem diab w neuro comp w diab autonm (poly)neuropathy	Diabetes defined as ≥2 diagnosis codes ≤12 months prior to initiation of therapy In-patient or out-patient claims
Diabetes Mellitus	ICD-10 Dx	E0944	Drug/chem diabetes w neurological comp w diabetic amyotrophy	Diabetes defined as ≥2 diagnosis codes ≤12 months prior to initiation of therapy In-patient or out-patient claims
Diabetes Mellitus	ICD-10 Dx	E0949	Drug/chem diabetes w neuro comp w oth diabetic neuro comp	Diabetes defined as ≥2 diagnosis codes ≤12 months prior to initiation of therapy In-patient or out-patient claims
Diabetes Mellitus	ICD-10 Dx	E0951	Drug/chem diabetes w diabetic prph angiopath w/o gangrene	Diabetes defined as ≥2 diagnosis codes ≤12 months prior to initiation of therapy In-patient or out-patient claims
Diabetes Mellitus	ICD-10 Dx	E0952	Drug/chem diabetes w diabetic prph angiopath w gangrene	Diabetes defined as ≥2 diagnosis codes ≤12 months prior to initiation of therapy In-patient or out-patient claims
Diabetes Mellitus	ICD-10 Dx	E0959	Drug/chem diabetes mellitus w oth circulatory complications	Diabetes defined as ≥2 diagnosis codes ≤12 months prior to initiation of therapy In-patient or out-patient claims
Diabetes Mellitus	ICD-10 Dx	E09610	Drug/chem diabetes w diabetic neuropathic arthropathy	Diabetes defined as ≥2 diagnosis codes ≤12 months prior to initiation of therapy In-patient or out-patient claims
Diabetes Mellitus	ICD-10 Dx	E09618	Drug/chem diabetes mellitus w oth diabetic arthropathy	Diabetes defined as ≥2 diagnosis codes ≤12 months prior to initiation of therapy In-patient or out-patient claims
Diabetes Mellitus	ICD-10 Dx	E09620	Drug/chem diabetes mellitus w diabetic dermatitis	Diabetes defined as ≥2 diagnosis codes ≤12 months prior to initiation of therapy In-patient or out-patient claims
Diabetes Mellitus	ICD-10 Dx	E09621	Drug or chemical induced diabetes mellitus with foot ulcer	Diabetes defined as ≥2 diagnosis codes ≤12 months prior to initiation of therapy In-patient or out-patient claims
Diabetes Mellitus	ICD-10 Dx	E09622	Drug or chemical induced diabetes mellitus w oth skin ulcer	Diabetes defined as ≥2 diagnosis codes ≤12 months prior to initiation of therapy In-patient or out-patient claims
Diabetes Mellitus	ICD-10 Dx	E09628	Drug/chem diabetes mellitus w oth skin complications	Diabetes defined as ≥2 diagnosis codes ≤12 months prior to initiation of therapy In-patient or out-patient claims
Diabetes Mellitus	ICD-10 Dx	E09630	Drug/chem diabetes mellitus w periodontal disease	Diabetes defined as ≥2 diagnosis codes ≤12 months prior to initiation of therapy In-patient or out-patient claims
Diabetes Mellitus	ICD-10 Dx	E09638	Drug/chem diabetes mellitus w oth oral complications	Diabetes defined as ≥2 diagnosis codes ≤12 months prior to initiation of therapy In-patient or out-patient claims
Diabetes Mellitus	ICD-10 Dx	E09641	Drug/chem diabetes mellitus w hypoglycemia w coma	Diabetes defined as ≥2 diagnosis codes ≤12 months prior to initiation of therapy In-patient or out-patient claims
Diabetes Mellitus	ICD-10 Dx	E09649	Drug/chem diabetes mellitus w hypoglycemia w/o coma	Diabetes defined as ≥2 diagnosis codes ≤12 months prior to initiation of therapy In-patient or out-patient claims
Diabetes Mellitus	ICD-10 Dx	E0965	Drug or chemical induced diabetes mellitus w hyperglycemia	Diabetes defined as ≥2 diagnosis codes ≤12 months prior to initiation of therapy In-patient or out-patient claims
Diabetes Mellitus	ICD-10 Dx	E0969	Drug/chem diabetes mellitus w oth complication	Diabetes defined as ≥2 diagnosis codes ≤12 months prior to initiation of therapy In-patient or out-patient claims
Diabetes Mellitus	ICD-10 Dx	E098	Drug/chem diabetes mellitus w unsp complications	Diabetes defined as ≥2 diagnosis codes ≤12 months prior to initiation of therapy In-patient or out-patient claims
Diabetes Mellitus	ICD-10 Dx	E099	Drug or chemical induced diabetes mellitus w/o complications	Diabetes defined as ≥2 diagnosis codes ≤12 months prior to initiation of therapy In-patient or out-patient claims
Diabetes Mellitus	ICD-10 Dx	E1010	Type 1 diabetes mellitus with ketoacidosis without coma	Diabetes defined as ≥2 diagnosis codes ≤12 months prior to initiation of therapy In-patient or out-patient claims
Diabetes Mellitus	ICD-10 Dx	E1011	Type 1 diabetes mellitus with ketoacidosis with coma	Diabetes defined as ≥2 diagnosis codes ≤12 months prior to initiation of therapy In-patient or out-patient claims
Diabetes Mellitus	ICD-10 Dx	E1021	Type 1 diabetes mellitus with diabetic nephropathy	Diabetes defined as ≥2 diagnosis codes ≤12 months prior to initiation of therapy In-patient or out-patient claims
Diabetes Mellitus	ICD-10 Dx	E1022	Type 1 diabetes mellitus w diabetic chronic kidney disease	Diabetes defined as ≥2 diagnosis codes ≤12 months prior to initiation of therapy In-patient or out-patient claims
Diabetes Mellitus	ICD-10 Dx	E1029	Type 1 diabetes mellitus w oth diabetic kidney complication	Diabetes defined as ≥2 diagnosis codes ≤12 months prior to initiation of therapy In-patient or out-patient claims
Diabetes Mellitus	ICD-10 Dx	E10311	Type 1 diabetes w unsp diabetic retinopathy w macular edema	Diabetes defined as ≥2 diagnosis codes ≤12 months prior to initiation of therapy In-patient or out-patient claims
Diabetes Mellitus	ICD-10 Dx	E10319	Type 1 diabetes w unsp diabetic rtnop w/o macular edema	Diabetes defined as ≥2 diagnosis codes ≤12 months prior to initiation of therapy In-patient or out-patient claims
Diabetes Mellitus	ICD-10 Dx	E10321	Type 1 diab w mild nonprlf diabetic rtnop w macular edema	Diabetes defined as ≥2 diagnosis codes ≤12 months prior to initiation of therapy In-patient or out-patient claims
Diabetes Mellitus	ICD-10 Dx	E103211	Type 1 diab with mild nonp rtnop with macular edema, r eye	Diabetes defined as ≥2 diagnosis codes ≤12 months prior to initiation of therapy In-patient or out-patient claims
Diabetes Mellitus	ICD-10 Dx	E103212	Type 1 diab with mild nonp rtnop with macular edema, l eye	Diabetes defined as ≥2 diagnosis codes ≤12 months prior to initiation of therapy In-patient or out-patient claims
Diabetes Mellitus	ICD-10 Dx	E103213	Type 1 diabetes with mild nonp rtnop with macular edema, bi	Diabetes defined as ≥2 diagnosis codes ≤12 months prior to initiation of therapy In-patient or out-patient claims
Diabetes Mellitus	ICD-10 Dx	E103219	Type 1 diab with mild nonp rtnop with macular edema, unsp	Diabetes defined as ≥2 diagnosis codes ≤12 months prior to initiation of therapy In-patient or out-patient claims
Diabetes Mellitus	ICD-10 Dx	E10329	Type 1 diab w mild nonprlf diabetic rtnop w/o macular edema	Diabetes defined as ≥2 diagnosis codes ≤12 months prior to initiation of therapy In-patient or out-patient claims
Diabetes Mellitus	ICD-10 Dx	E103291	Type 1 diab with mild nonp rtnop without mclr edema, r eye	Diabetes defined as ≥2 diagnosis codes ≤12 months prior to initiation of therapy In-patient or out-patient claims
Diabetes Mellitus	ICD-10 Dx	E103292	Type 1 diab with mild nonp rtnop without mclr edema, l eye	Diabetes defined as ≥2 diagnosis codes ≤12 months prior to initiation of therapy In-patient or out-patient claims
Diabetes Mellitus	ICD-10 Dx	E103293	Type 1 diab with mild nonp rtnop without macular edema, bi	Diabetes defined as ≥2 diagnosis codes ≤12 months prior to initiation of therapy In-patient or out-patient claims
Diabetes Mellitus	ICD-10 Dx	E103299	Type 1 diab with mild nonp rtnop without macular edema, unsp	Diabetes defined as ≥2 diagnosis codes ≤12 months prior to initiation of therapy In-patient or out-patient claims
Diabetes Mellitus	ICD-10 Dx	E10331	Type 1 diab w moderate nonprlf diab rtnop w macular edema	Diabetes defined as ≥2 diagnosis codes ≤12 months prior to initiation of therapy In-patient or out-patient claims
Diabetes Mellitus	ICD-10 Dx	E103311	Type 1 diab with mod nonp rtnop with macular edema, r eye	Diabetes defined as ≥2 diagnosis codes ≤12 months prior to initiation of therapy In-patient or out-patient claims
Diabetes Mellitus	ICD-10 Dx	E103312	Type 1 diab with mod nonp rtnop with macular edema, l eye	Diabetes defined as ≥2 diagnosis codes ≤12 months prior to initiation of therapy In-patient or out-patient claims
Diabetes Mellitus	ICD-10 Dx	E103313	Type 1 diab with moderate nonp rtnop with macular edema, bi	Diabetes defined as ≥2 diagnosis codes ≤12 months prior to initiation of therapy In-patient or out-patient claims
Diabetes Mellitus	ICD-10 Dx	E103319	Type 1 diab with mod nonp rtnop with macular edema, unsp	Diabetes defined as ≥2 diagnosis codes ≤12 months prior to initiation of therapy In-patient or out-patient claims
Diabetes Mellitus	ICD-10 Dx	E10339	Type 1 diab w moderate nonprlf diab rtnop w/o macular edema	Diabetes defined as ≥2 diagnosis codes ≤12 months prior to initiation of therapy In-patient or out-patient claims
Diabetes Mellitus	ICD-10 Dx	E103391	Type 1 diab with mod nonp rtnop without macular edema, r eye	Diabetes defined as ≥2 diagnosis codes ≤12 months prior to initiation of therapy In-patient or out-patient claims
Diabetes Mellitus	ICD-10 Dx	E103392	Type 1 diab with mod nonp rtnop without macular edema, l eye	Diabetes defined as ≥2 diagnosis codes ≤12 months prior to initiation of therapy In-patient or out-patient claims
Diabetes Mellitus	ICD-10 Dx	E103393	Type 1 diab with mod nonp rtnop without macular edema, bi	Diabetes defined as ≥2 diagnosis codes ≤12 months prior to initiation of therapy In-patient or out-patient claims
Diabetes Mellitus	ICD-10 Dx	E103399	Type 1 diab with mod nonp rtnop without macular edema, unsp	Diabetes defined as ≥2 diagnosis codes ≤12 months prior to initiation of therapy In-patient or out-patient claims
Diabetes Mellitus	ICD-10 Dx	E10341	Type 1 diab w severe nonprlf diabetic rtnop w macular edema	Diabetes defined as ≥2 diagnosis codes ≤12 months prior to initiation of therapy In-patient or out-patient claims
Diabetes Mellitus	ICD-10 Dx	E103411	Type 1 diab with severe nonp rtnop with macular edema, r eye	Diabetes defined as ≥2 diagnosis codes ≤12 months prior to initiation of therapy In-patient or out-patient claims
Diabetes Mellitus	ICD-10 Dx	E103412	Type 1 diab with severe nonp rtnop with macular edema, l eye	Diabetes defined as ≥2 diagnosis codes ≤12 months prior to initiation of therapy In-patient or out-patient claims
Diabetes Mellitus	ICD-10 Dx	E103413	Type 1 diab with severe nonp rtnop with macular edema, bi	Diabetes defined as ≥2 diagnosis codes ≤12 months prior to initiation of therapy In-patient or out-patient claims
Diabetes Mellitus	ICD-10 Dx	E103419	Type 1 diab with severe nonp rtnop with macular edema, unsp	Diabetes defined as ≥2 diagnosis codes ≤12 months prior to initiation of therapy In-patient or out-patient claims
Diabetes Mellitus	ICD-10 Dx	E10349	Type 1 diab w severe nonprlf diab rtnop w/o macular edema	Diabetes defined as ≥2 diagnosis codes ≤12 months prior to initiation of therapy In-patient or out-patient claims
Diabetes Mellitus	ICD-10 Dx	E103491	Type 1 diab with severe nonp rtnop without mclr edema, r eye	Diabetes defined as ≥2 diagnosis codes ≤12 months prior to initiation of therapy In-patient or out-patient claims
Diabetes Mellitus	ICD-10 Dx	E103492	Type 1 diab with severe nonp rtnop without mclr edema, l eye	Diabetes defined as ≥2 diagnosis codes ≤12 months prior to initiation of therapy In-patient or out-patient claims
Diabetes Mellitus	ICD-10 Dx	E103493	Type 1 diab with severe nonp rtnop without macular edema, bi	Diabetes defined as ≥2 diagnosis codes ≤12 months prior to initiation of therapy In-patient or out-patient claims
Diabetes Mellitus	ICD-10 Dx	E103499	Type 1 diab with severe nonp rtnop without mclr edema, unsp	Diabetes defined as ≥2 diagnosis codes ≤12 months prior to initiation of therapy In-patient or out-patient claims
Diabetes Mellitus	ICD-10 Dx	E10351	Type 1 diabetes w prolif diabetic rtnop w macular edema	Diabetes defined as ≥2 diagnosis codes ≤12 months prior to initiation of therapy In-patient or out-patient claims
Diabetes Mellitus	ICD-10 Dx	E103511	Type 1 diab with prolif diab rtnop with macular edema, r eye	Diabetes defined as ≥2 diagnosis codes ≤12 months prior to initiation of therapy In-patient or out-patient claims
Diabetes Mellitus	ICD-10 Dx	E103512	Type 1 diab with prolif diab rtnop with macular edema, l eye	Diabetes defined as ≥2 diagnosis codes ≤12 months prior to initiation of therapy In-patient or out-patient claims
Diabetes Mellitus	ICD-10 Dx	E103513	Type 1 diab with prolif diab rtnop with macular edema, bi	Diabetes defined as ≥2 diagnosis codes ≤12 months prior to initiation of therapy In-patient or out-patient claims
Diabetes Mellitus	ICD-10 Dx	E103519	Type 1 diab with prolif diab rtnop with macular edema, unsp	Diabetes defined as ≥2 diagnosis codes ≤12 months prior to initiation of therapy In-patient or out-patient claims
Diabetes Mellitus	ICD-10 Dx	E10359	Type 1 diabetes w prolif diabetic rtnop w/o macular edema	Diabetes defined as ≥2 diagnosis codes ≤12 months prior to initiation of therapy In-patient or out-patient claims
Diabetes Mellitus	ICD-10 Dx	E103591	Type 1 diab with prolif diab rtnop without mclr edema, r eye	Diabetes defined as ≥2 diagnosis codes ≤12 months prior to initiation of therapy In-patient or out-patient claims
Diabetes Mellitus	ICD-10 Dx	E103592	Type 1 diab with prolif diab rtnop without mclr edema, l eye	Diabetes defined as ≥2 diagnosis codes ≤12 months prior to initiation of therapy In-patient or out-patient claims
Diabetes Mellitus	ICD-10 Dx	E103593	Type 1 diab with prolif diab rtnop without macular edema, bi	Diabetes defined as ≥2 diagnosis codes ≤12 months prior to initiation of therapy In-patient or out-patient claims
Diabetes Mellitus	ICD-10 Dx	E103599	Type 1 diab with prolif diab rtnop without mclr edema, unsp	Diabetes defined as ≥2 diagnosis codes ≤12 months prior to initiation of therapy In-patient or out-patient claims
Diabetes Mellitus	ICD-10 Dx	E1036	Type 1 diabetes mellitus with diabetic cataract	Diabetes defined as ≥2 diagnosis codes ≤12 months prior to initiation of therapy In-patient or out-patient claims
Diabetes Mellitus	ICD-10 Dx	E1037X1	Type 1 diab with diab mclr edema, resolved fol trtmt, r eye	Diabetes defined as ≥2 diagnosis codes ≤12 months prior to initiation of therapy In-patient or out-patient claims
Diabetes Mellitus	ICD-10 Dx	E1037X2	Type 1 diab with diab mclr edema, resolved fol trtmt, l eye	Diabetes defined as ≥2 diagnosis codes ≤12 months prior to initiation of therapy In-patient or out-patient claims
Diabetes Mellitus	ICD-10 Dx	E1037X3	Type 1 diab with diab macular edema, resolved fol trtmt, bi	Diabetes defined as ≥2 diagnosis codes ≤12 months prior to initiation of therapy In-patient or out-patient claims
Diabetes Mellitus	ICD-10 Dx	E1037X9	Type 1 diab with diab mclr edema, resolved fol trtmt, unsp	Diabetes defined as ≥2 diagnosis codes ≤12 months prior to initiation of therapy In-patient or out-patient claims
Diabetes Mellitus	ICD-10 Dx	E1039	Type 1 diabetes w oth diabetic ophthalmic complication	Diabetes defined as ≥2 diagnosis codes ≤12 months prior to initiation of therapy In-patient or out-patient claims
Diabetes Mellitus	ICD-10 Dx	E1040	Type 1 diabetes mellitus with diabetic neuropathy, unsp	Diabetes defined as ≥2 diagnosis codes ≤12 months prior to initiation of therapy In-patient or out-patient claims
Diabetes Mellitus	ICD-10 Dx	E1041	Type 1 diabetes mellitus with diabetic mononeuropathy	Diabetes defined as ≥2 diagnosis codes ≤12 months prior to initiation of therapy In-patient or out-patient claims
Diabetes Mellitus	ICD-10 Dx	E1042	Type 1 diabetes mellitus with diabetic polyneuropathy	Diabetes defined as ≥2 diagnosis codes ≤12 months prior to initiation of therapy In-patient or out-patient claims
Diabetes Mellitus	ICD-10 Dx	E1043	Type 1 diabetes w diabetic autonomic (poly)neuropathy	Diabetes defined as ≥2 diagnosis codes ≤12 months prior to initiation of therapy In-patient or out-patient claims
Diabetes Mellitus	ICD-10 Dx	E1044	Type 1 diabetes mellitus with diabetic amyotrophy	Diabetes defined as ≥2 diagnosis codes ≤12 months prior to initiation of therapy In-patient or out-patient claims
Diabetes Mellitus	ICD-10 Dx	E1049	Type 1 diabetes w oth diabetic neurological complication	Diabetes defined as ≥2 diagnosis codes ≤12 months prior to initiation of therapy In-patient or out-patient claims
Diabetes Mellitus	ICD-10 Dx	E1051	Type 1 diabetes w diabetic peripheral angiopath w/o gangrene	Diabetes defined as ≥2 diagnosis codes ≤12 months prior to initiation of therapy In-patient or out-patient claims
Diabetes Mellitus	ICD-10 Dx	E1052	Type 1 diabetes w diabetic peripheral angiopathy w gangrene	Diabetes defined as ≥2 diagnosis codes ≤12 months prior to initiation of therapy In-patient or out-patient claims
Diabetes Mellitus	ICD-10 Dx	E1059	Type 1 diabetes mellitus with oth circulatory complications	Diabetes defined as ≥2 diagnosis codes ≤12 months prior to initiation of therapy In-patient or out-patient claims
Diabetes Mellitus	ICD-10 Dx	E10610	Type 1 diabetes mellitus w diabetic neuropathic arthropathy	Diabetes defined as ≥2 diagnosis codes ≤12 months prior to initiation of therapy In-patient or out-patient claims
Diabetes Mellitus	ICD-10 Dx	E10618	Type 1 diabetes mellitus with other diabetic arthropathy	Diabetes defined as ≥2 diagnosis codes ≤12 months prior to initiation of therapy In-patient or out-patient claims
Diabetes Mellitus	ICD-10 Dx	E10620	Type 1 diabetes mellitus with diabetic dermatitis	Diabetes defined as ≥2 diagnosis codes ≤12 months prior to initiation of therapy In-patient or out-patient claims
Diabetes Mellitus	ICD-10 Dx	E10621	Type 1 diabetes mellitus with foot ulcer	Diabetes defined as ≥2 diagnosis codes ≤12 months prior to initiation of therapy In-patient or out-patient claims
Diabetes Mellitus	ICD-10 Dx	E10622	Type 1 diabetes mellitus with other skin ulcer	Diabetes defined as ≥2 diagnosis codes ≤12 months prior to initiation of therapy In-patient or out-patient claims
Diabetes Mellitus	ICD-10 Dx	E10628	Type 1 diabetes mellitus with other skin complications	Diabetes defined as ≥2 diagnosis codes ≤12 months prior to initiation of therapy In-patient or out-patient claims
Diabetes Mellitus	ICD-10 Dx	E10630	Type 1 diabetes mellitus with periodontal disease	Diabetes defined as ≥2 diagnosis codes ≤12 months prior to initiation of therapy In-patient or out-patient claims
Diabetes Mellitus	ICD-10 Dx	E10638	Type 1 diabetes mellitus with other oral complications	Diabetes defined as ≥2 diagnosis codes ≤12 months prior to initiation of therapy In-patient or out-patient claims
Diabetes Mellitus	ICD-10 Dx	E10641	Type 1 diabetes mellitus with hypoglycemia with coma	Diabetes defined as ≥2 diagnosis codes ≤12 months prior to initiation of therapy In-patient or out-patient claims
Diabetes Mellitus	ICD-10 Dx	E10649	Type 1 diabetes mellitus with hypoglycemia without coma	Diabetes defined as ≥2 diagnosis codes ≤12 months prior to initiation of therapy In-patient or out-patient claims
Diabetes Mellitus	ICD-10 Dx	E1065	Type 1 diabetes mellitus with hyperglycemia	Diabetes defined as ≥2 diagnosis codes ≤12 months prior to initiation of therapy In-patient or out-patient claims
Diabetes Mellitus	ICD-10 Dx	E1069	Type 1 diabetes mellitus with other specified complication	Diabetes defined as ≥2 diagnosis codes ≤12 months prior to initiation of therapy In-patient or out-patient claims
Diabetes Mellitus	ICD-10 Dx	E108	Type 1 diabetes mellitus with unspecified complications	Diabetes defined as ≥2 diagnosis codes ≤12 months prior to initiation of therapy In-patient or out-patient claims
Diabetes Mellitus	ICD-10 Dx	E109	Type 1 diabetes mellitus without complications	Diabetes defined as ≥2 diagnosis codes ≤12 months prior to initiation of therapy In-patient or out-patient claims
Diabetes Mellitus	ICD-10 Dx	E1100	Type 2 diab w hyprosm w/o nonket hyprgly-hypros coma (NKHHC)	Diabetes defined as ≥2 diagnosis codes ≤12 months prior to initiation of therapy In-patient or out-patient claims
Diabetes Mellitus	ICD-10 Dx	E1101	Type 2 diabetes mellitus with hyperosmolarity with coma	Diabetes defined as ≥2 diagnosis codes ≤12 months prior to initiation of therapy In-patient or out-patient claims
Diabetes Mellitus	ICD-10 Dx	E1121	Type 2 diabetes mellitus with diabetic nephropathy	Diabetes defined as ≥2 diagnosis codes ≤12 months prior to initiation of therapy In-patient or out-patient claims
Diabetes Mellitus	ICD-10 Dx	E1122	Type 2 diabetes mellitus w diabetic chronic kidney disease	Diabetes defined as ≥2 diagnosis codes ≤12 months prior to initiation of therapy In-patient or out-patient claims
Diabetes Mellitus	ICD-10 Dx	E1129	Type 2 diabetes mellitus w oth diabetic kidney complication	Diabetes defined as ≥2 diagnosis codes ≤12 months prior to initiation of therapy In-patient or out-patient claims
Diabetes Mellitus	ICD-10 Dx	E11311	Type 2 diabetes w unsp diabetic retinopathy w macular edema	Diabetes defined as ≥2 diagnosis codes ≤12 months prior to initiation of therapy In-patient or out-patient claims
Diabetes Mellitus	ICD-10 Dx	E11319	Type 2 diabetes w unsp diabetic rtnop w/o macular edema	Diabetes defined as ≥2 diagnosis codes ≤12 months prior to initiation of therapy In-patient or out-patient claims
Diabetes Mellitus	ICD-10 Dx	E11321	Type 2 diab w mild nonprlf diabetic rtnop w macular edema	Diabetes defined as ≥2 diagnosis codes ≤12 months prior to initiation of therapy In-patient or out-patient claims
Diabetes Mellitus	ICD-10 Dx	E113211	Type 2 diab with mild nonp rtnop with macular edema, r eye	Diabetes defined as ≥2 diagnosis codes ≤12 months prior to initiation of therapy In-patient or out-patient claims
Diabetes Mellitus	ICD-10 Dx	E113212	Type 2 diab with mild nonp rtnop with macular edema, l eye	Diabetes defined as ≥2 diagnosis codes ≤12 months prior to initiation of therapy In-patient or out-patient claims
Diabetes Mellitus	ICD-10 Dx	E113213	Type 2 diabetes with mild nonp rtnop with macular edema, bi	Diabetes defined as ≥2 diagnosis codes ≤12 months prior to initiation of therapy In-patient or out-patient claims
Diabetes Mellitus	ICD-10 Dx	E113219	Type 2 diab with mild nonp rtnop with macular edema, unsp	Diabetes defined as ≥2 diagnosis codes ≤12 months prior to initiation of therapy In-patient or out-patient claims
Diabetes Mellitus	ICD-10 Dx	E11329	Type 2 diab w mild nonprlf diabetic rtnop w/o macular edema	Diabetes defined as ≥2 diagnosis codes ≤12 months prior to initiation of therapy In-patient or out-patient claims
Diabetes Mellitus	ICD-10 Dx	E113291	Type 2 diab with mild nonp rtnop without mclr edema, r eye	Diabetes defined as ≥2 diagnosis codes ≤12 months prior to initiation of therapy In-patient or out-patient claims
Diabetes Mellitus	ICD-10 Dx	E113292	Type 2 diab with mild nonp rtnop without mclr edema, l eye	Diabetes defined as ≥2 diagnosis codes ≤12 months prior to initiation of therapy In-patient or out-patient claims
Diabetes Mellitus	ICD-10 Dx	E113293	Type 2 diab with mild nonp rtnop without macular edema, bi	Diabetes defined as ≥2 diagnosis codes ≤12 months prior to initiation of therapy In-patient or out-patient claims
Diabetes Mellitus	ICD-10 Dx	E113299	Type 2 diab with mild nonp rtnop without macular edema, unsp	Diabetes defined as ≥2 diagnosis codes ≤12 months prior to initiation of therapy In-patient or out-patient claims
Diabetes Mellitus	ICD-10 Dx	E11331	Type 2 diab w moderate nonprlf diab rtnop w macular edema	Diabetes defined as ≥2 diagnosis codes ≤12 months prior to initiation of therapy In-patient or out-patient claims
Diabetes Mellitus	ICD-10 Dx	E113311	Type 2 diab with mod nonp rtnop with macular edema, r eye	Diabetes defined as ≥2 diagnosis codes ≤12 months prior to initiation of therapy In-patient or out-patient claims
Diabetes Mellitus	ICD-10 Dx	E113312	Type 2 diab with mod nonp rtnop with macular edema, l eye	Diabetes defined as ≥2 diagnosis codes ≤12 months prior to initiation of therapy In-patient or out-patient claims
Diabetes Mellitus	ICD-10 Dx	E113313	Type 2 diab with moderate nonp rtnop with macular edema, bi	Diabetes defined as ≥2 diagnosis codes ≤12 months prior to initiation of therapy In-patient or out-patient claims
Diabetes Mellitus	ICD-10 Dx	E113319	Type 2 diab with mod nonp rtnop with macular edema, unsp	Diabetes defined as ≥2 diagnosis codes ≤12 months prior to initiation of therapy In-patient or out-patient claims
Diabetes Mellitus	ICD-10 Dx	E11339	Type 2 diab w moderate nonprlf diab rtnop w/o macular edema	Diabetes defined as ≥2 diagnosis codes ≤12 months prior to initiation of therapy In-patient or out-patient claims
Diabetes Mellitus	ICD-10 Dx	E113391	Type 2 diab with mod nonp rtnop without macular edema, r eye	Diabetes defined as ≥2 diagnosis codes ≤12 months prior to initiation of therapy In-patient or out-patient claims
Diabetes Mellitus	ICD-10 Dx	E113392	Type 2 diab with mod nonp rtnop without macular edema, l eye	Diabetes defined as ≥2 diagnosis codes ≤12 months prior to initiation of therapy In-patient or out-patient claims
Diabetes Mellitus	ICD-10 Dx	E113393	Type 2 diab with mod nonp rtnop without macular edema, bi	Diabetes defined as ≥2 diagnosis codes ≤12 months prior to initiation of therapy In-patient or out-patient claims
Diabetes Mellitus	ICD-10 Dx	E113399	Type 2 diab with mod nonp rtnop without macular edema, unsp	Diabetes defined as ≥2 diagnosis codes ≤12 months prior to initiation of therapy In-patient or out-patient claims
Diabetes Mellitus	ICD-10 Dx	E11341	Type 2 diab w severe nonprlf diabetic rtnop w macular edema	Diabetes defined as ≥2 diagnosis codes ≤12 months prior to initiation of therapy In-patient or out-patient claims
Diabetes Mellitus	ICD-10 Dx	E113411	Type 2 diab with severe nonp rtnop with macular edema, r eye	Diabetes defined as ≥2 diagnosis codes ≤12 months prior to initiation of therapy In-patient or out-patient claims
Diabetes Mellitus	ICD-10 Dx	E113412	Type 2 diab with severe nonp rtnop with macular edema, l eye	Diabetes defined as ≥2 diagnosis codes ≤12 months prior to initiation of therapy In-patient or out-patient claims
Diabetes Mellitus	ICD-10 Dx	E113413	Type 2 diab with severe nonp rtnop with macular edema, bi	Diabetes defined as ≥2 diagnosis codes ≤12 months prior to initiation of therapy In-patient or out-patient claims
Diabetes Mellitus	ICD-10 Dx	E113419	Type 2 diab with severe nonp rtnop with macular edema, unsp	Diabetes defined as ≥2 diagnosis codes ≤12 months prior to initiation of therapy In-patient or out-patient claims
Diabetes Mellitus	ICD-10 Dx	E11349	Type 2 diab w severe nonprlf diab rtnop w/o macular edema	Diabetes defined as ≥2 diagnosis codes ≤12 months prior to initiation of therapy In-patient or out-patient claims
Diabetes Mellitus	ICD-10 Dx	E113491	Type 2 diab with severe nonp rtnop without mclr edema, r eye	Diabetes defined as ≥2 diagnosis codes ≤12 months prior to initiation of therapy In-patient or out-patient claims
Diabetes Mellitus	ICD-10 Dx	E113492	Type 2 diab with severe nonp rtnop without mclr edema, l eye	Diabetes defined as ≥2 diagnosis codes ≤12 months prior to initiation of therapy In-patient or out-patient claims
Diabetes Mellitus	ICD-10 Dx	E113493	Type 2 diab with severe nonp rtnop without macular edema, bi	Diabetes defined as ≥2 diagnosis codes ≤12 months prior to initiation of therapy In-patient or out-patient claims
Diabetes Mellitus	ICD-10 Dx	E113499	Type 2 diab with severe nonp rtnop without mclr edema, unsp	Diabetes defined as ≥2 diagnosis codes ≤12 months prior to initiation of therapy In-patient or out-patient claims
Diabetes Mellitus	ICD-10 Dx	E11351	Type 2 diabetes w prolif diabetic rtnop w macular edema	Diabetes defined as ≥2 diagnosis codes ≤12 months prior to initiation of therapy In-patient or out-patient claims
Diabetes Mellitus	ICD-10 Dx	E113511	Type 2 diab with prolif diab rtnop with macular edema, r eye	Diabetes defined as ≥2 diagnosis codes ≤12 months prior to initiation of therapy In-patient or out-patient claims
Diabetes Mellitus	ICD-10 Dx	E113512	Type 2 diab with prolif diab rtnop with macular edema, l eye	Diabetes defined as ≥2 diagnosis codes ≤12 months prior to initiation of therapy In-patient or out-patient claims
Diabetes Mellitus	ICD-10 Dx	E113513	Type 2 diab with prolif diab rtnop with macular edema, bi	Diabetes defined as ≥2 diagnosis codes ≤12 months prior to initiation of therapy In-patient or out-patient claims
Diabetes Mellitus	ICD-10 Dx	E113519	Type 2 diab with prolif diab rtnop with macular edema, unsp	Diabetes defined as ≥2 diagnosis codes ≤12 months prior to initiation of therapy In-patient or out-patient claims
Diabetes Mellitus	ICD-10 Dx	E113521	Type 2 diab w prolif diab rtnop w trctn dtch macula, r eye	Diabetes defined as ≥2 diagnosis codes ≤12 months prior to initiation of therapy In-patient or out-patient claims
Diabetes Mellitus	ICD-10 Dx	E113522	Type 2 diab w prolif diab rtnop w trctn dtch macula, l eye	Diabetes defined as ≥2 diagnosis codes ≤12 months prior to initiation of therapy In-patient or out-patient claims
Diabetes Mellitus	ICD-10 Dx	E113523	Type 2 diab w prolif diab rtnop with trctn dtch macula, bi	Diabetes defined as ≥2 diagnosis codes ≤12 months prior to initiation of therapy In-patient or out-patient claims
Diabetes Mellitus	ICD-10 Dx	E113529	Type 2 diab w prolif diab rtnop with trctn dtch macula, unsp	Diabetes defined as ≥2 diagnosis codes ≤12 months prior to initiation of therapy In-patient or out-patient claims
Diabetes Mellitus	ICD-10 Dx	E113531	Type 2 diab w prolif diab rtnop w trctn dtch n-mcla, r eye	Diabetes defined as ≥2 diagnosis codes ≤12 months prior to initiation of therapy In-patient or out-patient claims
Diabetes Mellitus	ICD-10 Dx	E113532	Type 2 diab w prolif diab rtnop w trctn dtch n-mcla, l eye	Diabetes defined as ≥2 diagnosis codes ≤12 months prior to initiation of therapy In-patient or out-patient claims
Diabetes Mellitus	ICD-10 Dx	E113533	Type 2 diab w prolif diab rtnop with trctn dtch n-mcla, bi	Diabetes defined as ≥2 diagnosis codes ≤12 months prior to initiation of therapy In-patient or out-patient claims
Diabetes Mellitus	ICD-10 Dx	E113539	Type 2 diab w prolif diab rtnop with trctn dtch n-mcla, unsp	Diabetes defined as ≥2 diagnosis codes ≤12 months prior to initiation of therapy In-patient or out-patient claims
Diabetes Mellitus	ICD-10 Dx	E113541	Type 2 diab with prolif diab rtnop with comb detach, r eye	Diabetes defined as ≥2 diagnosis codes ≤12 months prior to initiation of therapy In-patient or out-patient claims
Diabetes Mellitus	ICD-10 Dx	E113542	Type 2 diab with prolif diab rtnop with comb detach, l eye	Diabetes defined as ≥2 diagnosis codes ≤12 months prior to initiation of therapy In-patient or out-patient claims
Diabetes Mellitus	ICD-10 Dx	E113543	Type 2 diab with prolif diabetic rtnop with comb detach, bi	Diabetes defined as ≥2 diagnosis codes ≤12 months prior to initiation of therapy In-patient or out-patient claims
Diabetes Mellitus	ICD-10 Dx	E113549	Type 2 diab with prolif diab rtnop with comb detach, unsp	Diabetes defined as ≥2 diagnosis codes ≤12 months prior to initiation of therapy In-patient or out-patient claims
Diabetes Mellitus	ICD-10 Dx	E113551	Type 2 diabetes with stable prolif diabetic rtnop, right eye	Diabetes defined as ≥2 diagnosis codes ≤12 months prior to initiation of therapy In-patient or out-patient claims
Diabetes Mellitus	ICD-10 Dx	E113552	Type 2 diabetes with stable prolif diabetic rtnop, left eye	Diabetes defined as ≥2 diagnosis codes ≤12 months prior to initiation of therapy In-patient or out-patient claims
Diabetes Mellitus	ICD-10 Dx	E113553	Type 2 diabetes with stable prolif diabetic rtnop, bilateral	Diabetes defined as ≥2 diagnosis codes ≤12 months prior to initiation of therapy In-patient or out-patient claims
Diabetes Mellitus	ICD-10 Dx	E113559	Type 2 diabetes with stable prolif diabetic rtnop, unsp	Diabetes defined as ≥2 diagnosis codes ≤12 months prior to initiation of therapy In-patient or out-patient claims
Diabetes Mellitus	ICD-10 Dx	E11359	Type 2 diabetes w prolif diabetic rtnop w/o macular edema	Diabetes defined as ≥2 diagnosis codes ≤12 months prior to initiation of therapy In-patient or out-patient claims
Diabetes Mellitus	ICD-10 Dx	E113591	Type 2 diab with prolif diab rtnop without mclr edema, r eye	Diabetes defined as ≥2 diagnosis codes ≤12 months prior to initiation of therapy In-patient or out-patient claims
Diabetes Mellitus	ICD-10 Dx	E113592	Type 2 diab with prolif diab rtnop without mclr edema, l eye	Diabetes defined as ≥2 diagnosis codes ≤12 months prior to initiation of therapy In-patient or out-patient claims
Diabetes Mellitus	ICD-10 Dx	E113593	Type 2 diab with prolif diab rtnop without macular edema, bi	Diabetes defined as ≥2 diagnosis codes ≤12 months prior to initiation of therapy In-patient or out-patient claims
Diabetes Mellitus	ICD-10 Dx	E113599	Type 2 diab with prolif diab rtnop without mclr edema, unsp	Diabetes defined as ≥2 diagnosis codes ≤12 months prior to initiation of therapy In-patient or out-patient claims
Diabetes Mellitus	ICD-10 Dx	E1136	Type 2 diabetes mellitus with diabetic cataract	Diabetes defined as ≥2 diagnosis codes ≤12 months prior to initiation of therapy In-patient or out-patient claims
Diabetes Mellitus	ICD-10 Dx	E1137X1	Type 2 diab with diab mclr edema, resolved fol trtmt, r eye	Diabetes defined as ≥2 diagnosis codes ≤12 months prior to initiation of therapy In-patient or out-patient claims
Diabetes Mellitus	ICD-10 Dx	E1137X3	Type 2 diab with diab macular edema, resolved fol trtmt, bi	Diabetes defined as ≥2 diagnosis codes ≤12 months prior to initiation of therapy In-patient or out-patient claims
Diabetes Mellitus	ICD-10 Dx	E1137X9	Type 2 diab with diab mclr edema, resolved fol trtmt, unsp	Diabetes defined as ≥2 diagnosis codes ≤12 months prior to initiation of therapy In-patient or out-patient claims
Diabetes Mellitus	ICD-10 Dx	E1139	Type 2 diabetes w oth diabetic ophthalmic complication	Diabetes defined as ≥2 diagnosis codes ≤12 months prior to initiation of therapy In-patient or out-patient claims
Diabetes Mellitus	ICD-10 Dx	E1140	Type 2 diabetes mellitus with diabetic neuropathy, unsp	Diabetes defined as ≥2 diagnosis codes ≤12 months prior to initiation of therapy In-patient or out-patient claims
Diabetes Mellitus	ICD-10 Dx	E1141	Type 2 diabetes mellitus with diabetic mononeuropathy	Diabetes defined as ≥2 diagnosis codes ≤12 months prior to initiation of therapy In-patient or out-patient claims
Diabetes Mellitus	ICD-10 Dx	E1142	Type 2 diabetes mellitus with diabetic polyneuropathy	Diabetes defined as ≥2 diagnosis codes ≤12 months prior to initiation of therapy In-patient or out-patient claims
Diabetes Mellitus	ICD-10 Dx	E1143	Type 2 diabetes w diabetic autonomic (poly)neuropathy	Diabetes defined as ≥2 diagnosis codes ≤12 months prior to initiation of therapy In-patient or out-patient claims
Diabetes Mellitus	ICD-10 Dx	E1144	Type 2 diabetes mellitus with diabetic amyotrophy	Diabetes defined as ≥2 diagnosis codes ≤12 months prior to initiation of therapy In-patient or out-patient claims
Diabetes Mellitus	ICD-10 Dx	E1149	Type 2 diabetes w oth diabetic neurological complication	Diabetes defined as ≥2 diagnosis codes ≤12 months prior to initiation of therapy In-patient or out-patient claims
Diabetes Mellitus	ICD-10 Dx	E1151	Type 2 diabetes w diabetic peripheral angiopath w/o gangrene	Diabetes defined as ≥2 diagnosis codes ≤12 months prior to initiation of therapy In-patient or out-patient claims
Diabetes Mellitus	ICD-10 Dx	E1152	Type 2 diabetes w diabetic peripheral angiopathy w gangrene	Diabetes defined as ≥2 diagnosis codes ≤12 months prior to initiation of therapy In-patient or out-patient claims
Diabetes Mellitus	ICD-10 Dx	E1159	Type 2 diabetes mellitus with oth circulatory complications	Diabetes defined as ≥2 diagnosis codes ≤12 months prior to initiation of therapy In-patient or out-patient claims
Diabetes Mellitus	ICD-10 Dx	E11610	Type 2 diabetes mellitus w diabetic neuropathic arthropathy	Diabetes defined as ≥2 diagnosis codes ≤12 months prior to initiation of therapy In-patient or out-patient claims
Diabetes Mellitus	ICD-10 Dx	E11618	Type 2 diabetes mellitus with other diabetic arthropathy	Diabetes defined as ≥2 diagnosis codes ≤12 months prior to initiation of therapy In-patient or out-patient claims
Diabetes Mellitus	ICD-10 Dx	E11620	Type 2 diabetes mellitus with diabetic dermatitis	Diabetes defined as ≥2 diagnosis codes ≤12 months prior to initiation of therapy In-patient or out-patient claims
Diabetes Mellitus	ICD-10 Dx	E11621	Type 2 diabetes mellitus with foot ulcer	Diabetes defined as ≥2 diagnosis codes ≤12 months prior to initiation of therapy In-patient or out-patient claims
Diabetes Mellitus	ICD-10 Dx	E11622	Type 2 diabetes mellitus with other skin ulcer	Diabetes defined as ≥2 diagnosis codes ≤12 months prior to initiation of therapy In-patient or out-patient claims
Diabetes Mellitus	ICD-10 Dx	E11628	Type 2 diabetes mellitus with other skin complications	Diabetes defined as ≥2 diagnosis codes ≤12 months prior to initiation of therapy In-patient or out-patient claims
Diabetes Mellitus	ICD-10 Dx	E11630	Type 2 diabetes mellitus with periodontal disease	Diabetes defined as ≥2 diagnosis codes ≤12 months prior to initiation of therapy In-patient or out-patient claims
Diabetes Mellitus	ICD-10 Dx	E11638	Type 2 diabetes mellitus with other oral complications	Diabetes defined as ≥2 diagnosis codes ≤12 months prior to initiation of therapy In-patient or out-patient claims
Diabetes Mellitus	ICD-10 Dx	E11641	Type 2 diabetes mellitus with hypoglycemia with coma	Diabetes defined as ≥2 diagnosis codes ≤12 months prior to initiation of therapy In-patient or out-patient claims
Diabetes Mellitus	ICD-10 Dx	E11649	Type 2 diabetes mellitus with hypoglycemia without coma	Diabetes defined as ≥2 diagnosis codes ≤12 months prior to initiation of therapy In-patient or out-patient claims
Diabetes Mellitus	ICD-10 Dx	E1165	Type 2 diabetes mellitus with hyperglycemia	Diabetes defined as ≥2 diagnosis codes ≤12 months prior to initiation of therapy In-patient or out-patient claims
Diabetes Mellitus	ICD-10 Dx	E1169	Type 2 diabetes mellitus with other specified complication	Diabetes defined as ≥2 diagnosis codes ≤12 months prior to initiation of therapy In-patient or out-patient claims
Diabetes Mellitus	ICD-10 Dx	E118	Type 2 diabetes mellitus with unspecified complications	Diabetes defined as ≥2 diagnosis codes ≤12 months prior to initiation of therapy In-patient or out-patient claims
Diabetes Mellitus	ICD-10 Dx	E119	Type 2 diabetes mellitus without complications	Diabetes defined as ≥2 diagnosis codes ≤12 months prior to initiation of therapy In-patient or out-patient claims
Diabetes Mellitus	ICD-10 Dx	E1300	Oth diab w hyprosm w/o nonket hyprgly-hypros coma (NKHHC)	Diabetes defined as ≥2 diagnosis codes ≤12 months prior to initiation of therapy In-patient or out-patient claims
Diabetes Mellitus	ICD-10 Dx	E1301	Oth diabetes mellitus with hyperosmolarity with coma	Diabetes defined as ≥2 diagnosis codes ≤12 months prior to initiation of therapy In-patient or out-patient claims
Diabetes Mellitus	ICD-10 Dx	E1310	Oth diabetes mellitus with ketoacidosis without coma	Diabetes defined as ≥2 diagnosis codes ≤12 months prior to initiation of therapy In-patient or out-patient claims
Diabetes Mellitus	ICD-10 Dx	E1311	Oth diabetes mellitus with ketoacidosis with coma	Diabetes defined as ≥2 diagnosis codes ≤12 months prior to initiation of therapy In-patient or out-patient claims
Diabetes Mellitus	ICD-10 Dx	E1321	Other specified diabetes mellitus with diabetic nephropathy	Diabetes defined as ≥2 diagnosis codes ≤12 months prior to initiation of therapy In-patient or out-patient claims
Diabetes Mellitus	ICD-10 Dx	E1322	Oth diabetes mellitus with diabetic chronic kidney disease	Diabetes defined as ≥2 diagnosis codes ≤12 months prior to initiation of therapy In-patient or out-patient claims
Diabetes Mellitus	ICD-10 Dx	E1329	Oth diabetes mellitus with oth diabetic kidney complication	Diabetes defined as ≥2 diagnosis codes ≤12 months prior to initiation of therapy In-patient or out-patient claims
Diabetes Mellitus	ICD-10 Dx	E13311	Oth diabetes w unsp diabetic retinopathy w macular edema	Diabetes defined as ≥2 diagnosis codes ≤12 months prior to initiation of therapy In-patient or out-patient claims
Diabetes Mellitus	ICD-10 Dx	E13319	Oth diabetes w unsp diabetic retinopathy w/o macular edema	Diabetes defined as ≥2 diagnosis codes ≤12 months prior to initiation of therapy In-patient or out-patient claims
Diabetes Mellitus	ICD-10 Dx	E13321	Oth diabetes w mild nonprlf diabetic rtnop w macular edema	Diabetes defined as ≥2 diagnosis codes ≤12 months prior to initiation of therapy In-patient or out-patient claims
Diabetes Mellitus	ICD-10 Dx	E133211	Oth diabetes with mild nonp rtnop with macular edema, r eye	Diabetes defined as ≥2 diagnosis codes ≤12 months prior to initiation of therapy In-patient or out-patient claims
Diabetes Mellitus	ICD-10 Dx	E133212	Oth diab with mild nonp rtnop with macular edema, left eye	Diabetes defined as ≥2 diagnosis codes ≤12 months prior to initiation of therapy In-patient or out-patient claims
Diabetes Mellitus	ICD-10 Dx	E133213	Oth diabetes with mild nonp rtnop with macular edema, bi	Diabetes defined as ≥2 diagnosis codes ≤12 months prior to initiation of therapy In-patient or out-patient claims
Diabetes Mellitus	ICD-10 Dx	E133219	Oth diabetes with mild nonp rtnop with macular edema, unsp	Diabetes defined as ≥2 diagnosis codes ≤12 months prior to initiation of therapy In-patient or out-patient claims
Diabetes Mellitus	ICD-10 Dx	E13329	Oth diabetes w mild nonprlf diabetic rtnop w/o macular edema	Diabetes defined as ≥2 diagnosis codes ≤12 months prior to initiation of therapy In-patient or out-patient claims
Diabetes Mellitus	ICD-10 Dx	E133291	Oth diab with mild nonp rtnop without macular edema, r eye	Diabetes defined as ≥2 diagnosis codes ≤12 months prior to initiation of therapy In-patient or out-patient claims
Diabetes Mellitus	ICD-10 Dx	E133292	Oth diab with mild nonp rtnop without macular edema, l eye	Diabetes defined as ≥2 diagnosis codes ≤12 months prior to initiation of therapy In-patient or out-patient claims
Diabetes Mellitus	ICD-10 Dx	E133293	Oth diabetes with mild nonp rtnop without macular edema, bi	Diabetes defined as ≥2 diagnosis codes ≤12 months prior to initiation of therapy In-patient or out-patient claims
Diabetes Mellitus	ICD-10 Dx	E133299	Oth diab with mild nonp rtnop without macular edema, unsp	Diabetes defined as ≥2 diagnosis codes ≤12 months prior to initiation of therapy In-patient or out-patient claims
Diabetes Mellitus	ICD-10 Dx	E13331	Oth diab w moderate nonprlf diabetic rtnop w macular edema	Diabetes defined as ≥2 diagnosis codes ≤12 months prior to initiation of therapy In-patient or out-patient claims
Diabetes Mellitus	ICD-10 Dx	E133311	Oth diab with moderate nonp rtnop with macular edema, r eye	Diabetes defined as ≥2 diagnosis codes ≤12 months prior to initiation of therapy In-patient or out-patient claims
Diabetes Mellitus	ICD-10 Dx	E133312	Oth diab with moderate nonp rtnop with macular edema, l eye	Diabetes defined as ≥2 diagnosis codes ≤12 months prior to initiation of therapy In-patient or out-patient claims
Diabetes Mellitus	ICD-10 Dx	E133313	Oth diabetes with moderate nonp rtnop with macular edema, bi	Diabetes defined as ≥2 diagnosis codes ≤12 months prior to initiation of therapy In-patient or out-patient claims
Diabetes Mellitus	ICD-10 Dx	E133319	Oth diab with moderate nonp rtnop with macular edema, unsp	Diabetes defined as ≥2 diagnosis codes ≤12 months prior to initiation of therapy In-patient or out-patient claims
Diabetes Mellitus	ICD-10 Dx	E13339	Oth diab w moderate nonprlf diabetic rtnop w/o macular edema	Diabetes defined as ≥2 diagnosis codes ≤12 months prior to initiation of therapy In-patient or out-patient claims
Diabetes Mellitus	ICD-10 Dx	E133391	Oth diab with mod nonp rtnop without macular edema, r eye	Diabetes defined as ≥2 diagnosis codes ≤12 months prior to initiation of therapy In-patient or out-patient claims
Diabetes Mellitus	ICD-10 Dx	E133392	Oth diab with mod nonp rtnop without macular edema, l eye	Diabetes defined as ≥2 diagnosis codes ≤12 months prior to initiation of therapy In-patient or out-patient claims
Diabetes Mellitus	ICD-10 Dx	E133393	Oth diab with moderate nonp rtnop without macular edema, bi	Diabetes defined as ≥2 diagnosis codes ≤12 months prior to initiation of therapy In-patient or out-patient claims
Diabetes Mellitus	ICD-10 Dx	E133399	Oth diab with mod nonp rtnop without macular edema, unsp	Diabetes defined as ≥2 diagnosis codes ≤12 months prior to initiation of therapy In-patient or out-patient claims
Diabetes Mellitus	ICD-10 Dx	E13341	Oth diabetes w severe nonprlf diabetic rtnop w macular edema	Diabetes defined as ≥2 diagnosis codes ≤12 months prior to initiation of therapy In-patient or out-patient claims
Diabetes Mellitus	ICD-10 Dx	E133411	Oth diab with severe nonp rtnop with macular edema, r eye	Diabetes defined as ≥2 diagnosis codes ≤12 months prior to initiation of therapy In-patient or out-patient claims
Diabetes Mellitus	ICD-10 Dx	E133412	Oth diab with severe nonp rtnop with macular edema, left eye	Diabetes defined as ≥2 diagnosis codes ≤12 months prior to initiation of therapy In-patient or out-patient claims
Diabetes Mellitus	ICD-10 Dx	E133413	Oth diabetes with severe nonp rtnop with macular edema, bi	Diabetes defined as ≥2 diagnosis codes ≤12 months prior to initiation of therapy In-patient or out-patient claims
Diabetes Mellitus	ICD-10 Dx	E133419	Oth diabetes with severe nonp rtnop with macular edema, unsp	Diabetes defined as ≥2 diagnosis codes ≤12 months prior to initiation of therapy In-patient or out-patient claims
Diabetes Mellitus	ICD-10 Dx	E13349	Oth diab w severe nonprlf diabetic rtnop w/o macular edema	Diabetes defined as ≥2 diagnosis codes ≤12 months prior to initiation of therapy In-patient or out-patient claims
Diabetes Mellitus	ICD-10 Dx	E133491	Oth diab with severe nonp rtnop without macular edema, r eye	Diabetes defined as ≥2 diagnosis codes ≤12 months prior to initiation of therapy In-patient or out-patient claims
Diabetes Mellitus	ICD-10 Dx	E133492	Oth diab with severe nonp rtnop without macular edema, l eye	Diabetes defined as ≥2 diagnosis codes ≤12 months prior to initiation of therapy In-patient or out-patient claims
Diabetes Mellitus	ICD-10 Dx	E133493	Oth diab with severe nonp rtnop without macular edema, bi	Diabetes defined as ≥2 diagnosis codes ≤12 months prior to initiation of therapy In-patient or out-patient claims
Diabetes Mellitus	ICD-10 Dx	E133499	Oth diab with severe nonp rtnop without macular edema, unsp	Diabetes defined as ≥2 diagnosis codes ≤12 months prior to initiation of therapy In-patient or out-patient claims
Diabetes Mellitus	ICD-10 Dx	E13351	Oth diabetes w prolif diabetic retinopathy w macular edema	Diabetes defined as ≥2 diagnosis codes ≤12 months prior to initiation of therapy In-patient or out-patient claims
Diabetes Mellitus	ICD-10 Dx	E133511	Oth diab with prolif diab rtnop with macular edema, r eye	Diabetes defined as ≥2 diagnosis codes ≤12 months prior to initiation of therapy In-patient or out-patient claims
Diabetes Mellitus	ICD-10 Dx	E133512	Oth diab with prolif diab rtnop with macular edema, left eye	Diabetes defined as ≥2 diagnosis codes ≤12 months prior to initiation of therapy In-patient or out-patient claims
Diabetes Mellitus	ICD-10 Dx	E133513	Oth diab with prolif diabetic rtnop with macular edema, bi	Diabetes defined as ≥2 diagnosis codes ≤12 months prior to initiation of therapy In-patient or out-patient claims
Diabetes Mellitus	ICD-10 Dx	E133519	Oth diab with prolif diabetic rtnop with macular edema, unsp	Diabetes defined as ≥2 diagnosis codes ≤12 months prior to initiation of therapy In-patient or out-patient claims
Diabetes Mellitus	ICD-10 Dx	E133521	Oth diab w prolif diab rtnop with trctn dtch macula, r eye	Diabetes defined as ≥2 diagnosis codes ≤12 months prior to initiation of therapy In-patient or out-patient claims
Diabetes Mellitus	ICD-10 Dx	E133522	Oth diab w prolif diab rtnop with trctn dtch macula, l eye	Diabetes defined as ≥2 diagnosis codes ≤12 months prior to initiation of therapy In-patient or out-patient claims
Diabetes Mellitus	ICD-10 Dx	E133523	Oth diab with prolif diab rtnop with trctn dtch macula, bi	Diabetes defined as ≥2 diagnosis codes ≤12 months prior to initiation of therapy In-patient or out-patient claims
Diabetes Mellitus	ICD-10 Dx	E133529	Oth diab with prolif diab rtnop with trctn dtch macula, unsp	Diabetes defined as ≥2 diagnosis codes ≤12 months prior to initiation of therapy In-patient or out-patient claims
Diabetes Mellitus	ICD-10 Dx	E133531	Oth diab w prolif diab rtnop with trctn dtch n-mcla, r eye	Diabetes defined as ≥2 diagnosis codes ≤12 months prior to initiation of therapy In-patient or out-patient claims
Diabetes Mellitus	ICD-10 Dx	E133532	Oth diab w prolif diab rtnop with trctn dtch n-mcla, l eye	Diabetes defined as ≥2 diagnosis codes ≤12 months prior to initiation of therapy In-patient or out-patient claims
Diabetes Mellitus	ICD-10 Dx	E133533	Oth diab with prolif diab rtnop with trctn dtch n-mcla, bi	Diabetes defined as ≥2 diagnosis codes ≤12 months prior to initiation of therapy In-patient or out-patient claims
Diabetes Mellitus	ICD-10 Dx	E133539	Oth diab with prolif diab rtnop with trctn dtch n-mcla, unsp	Diabetes defined as ≥2 diagnosis codes ≤12 months prior to initiation of therapy In-patient or out-patient claims
Diabetes Mellitus	ICD-10 Dx	E133541	Oth diab with prolif diabetic rtnop with comb detach, r eye	Diabetes defined as ≥2 diagnosis codes ≤12 months prior to initiation of therapy In-patient or out-patient claims
Diabetes Mellitus	ICD-10 Dx	E133542	Oth diab with prolif diab rtnop with comb detach, left eye	Diabetes defined as ≥2 diagnosis codes ≤12 months prior to initiation of therapy In-patient or out-patient claims
Diabetes Mellitus	ICD-10 Dx	E133543	Oth diabetes with prolif diabetic rtnop with comb detach, bi	Diabetes defined as ≥2 diagnosis codes ≤12 months prior to initiation of therapy In-patient or out-patient claims
Diabetes Mellitus	ICD-10 Dx	E133549	Oth diab with prolif diabetic rtnop with comb detach, unsp	Diabetes defined as ≥2 diagnosis codes ≤12 months prior to initiation of therapy In-patient or out-patient claims
Diabetes Mellitus	ICD-10 Dx	E133551	Oth diabetes with stable prolif diabetic rtnop, right eye	Diabetes defined as ≥2 diagnosis codes ≤12 months prior to initiation of therapy In-patient or out-patient claims
Diabetes Mellitus	ICD-10 Dx	E133552	Oth diabetes with stable prolif diabetic rtnop, left eye	Diabetes defined as ≥2 diagnosis codes ≤12 months prior to initiation of therapy In-patient or out-patient claims
Diabetes Mellitus	ICD-10 Dx	E133553	Oth diabetes with stable prolif diabetic rtnop, bilateral	Diabetes defined as ≥2 diagnosis codes ≤12 months prior to initiation of therapy In-patient or out-patient claims
Diabetes Mellitus	ICD-10 Dx	E133559	Oth diabetes with stable prolif diabetic retinopathy, unsp	Diabetes defined as ≥2 diagnosis codes ≤12 months prior to initiation of therapy In-patient or out-patient claims
Diabetes Mellitus	ICD-10 Dx	E13359	Oth diabetes w prolif diabetic retinopathy w/o macular edema	Diabetes defined as ≥2 diagnosis codes ≤12 months prior to initiation of therapy In-patient or out-patient claims
Diabetes Mellitus	ICD-10 Dx	E133591	Oth diab with prolif diab rtnop without macular edema, r eye	Diabetes defined as ≥2 diagnosis codes ≤12 months prior to initiation of therapy In-patient or out-patient claims
Diabetes Mellitus	ICD-10 Dx	E133592	Oth diab with prolif diab rtnop without macular edema, l eye	Diabetes defined as ≥2 diagnosis codes ≤12 months prior to initiation of therapy In-patient or out-patient claims
Diabetes Mellitus	ICD-10 Dx	E133593	Oth diab with prolif diab rtnop without macular edema, bi	Diabetes defined as ≥2 diagnosis codes ≤12 months prior to initiation of therapy In-patient or out-patient claims
Diabetes Mellitus	ICD-10 Dx	E133599	Oth diab with prolif diab rtnop without macular edema, unsp	Diabetes defined as ≥2 diagnosis codes ≤12 months prior to initiation of therapy In-patient or out-patient claims
Diabetes Mellitus	ICD-10 Dx	E1336	Other specified diabetes mellitus with diabetic cataract	Diabetes defined as ≥2 diagnosis codes ≤12 months prior to initiation of therapy In-patient or out-patient claims
Diabetes Mellitus	ICD-10 Dx	E1339	Oth diabetes mellitus w oth diabetic ophthalmic complication	Diabetes defined as ≥2 diagnosis codes ≤12 months prior to initiation of therapy In-patient or out-patient claims
Diabetes Mellitus	ICD-10 Dx	E1340	Oth diabetes mellitus with diabetic neuropathy, unspecified	Diabetes defined as ≥2 diagnosis codes ≤12 months prior to initiation of therapy In-patient or out-patient claims
Diabetes Mellitus	ICD-10 Dx	E1341	Oth diabetes mellitus with diabetic mononeuropathy	Diabetes defined as ≥2 diagnosis codes ≤12 months prior to initiation of therapy In-patient or out-patient claims
Diabetes Mellitus	ICD-10 Dx	E1342	Oth diabetes mellitus with diabetic polyneuropathy	Diabetes defined as ≥2 diagnosis codes ≤12 months prior to initiation of therapy In-patient or out-patient claims
Diabetes Mellitus	ICD-10 Dx	E1343	Oth diabetes mellitus w diabetic autonomic (poly)neuropathy	Diabetes defined as ≥2 diagnosis codes ≤12 months prior to initiation of therapy In-patient or out-patient claims
Diabetes Mellitus	ICD-10 Dx	E1344	Other specified diabetes mellitus with diabetic amyotrophy	Diabetes defined as ≥2 diagnosis codes ≤12 months prior to initiation of therapy In-patient or out-patient claims
Diabetes Mellitus	ICD-10 Dx	E1349	Oth diabetes w oth diabetic neurological complication	Diabetes defined as ≥2 diagnosis codes ≤12 months prior to initiation of therapy In-patient or out-patient claims
Diabetes Mellitus	ICD-10 Dx	E1351	Oth diabetes w diabetic peripheral angiopathy w/o gangrene	Diabetes defined as ≥2 diagnosis codes ≤12 months prior to initiation of therapy In-patient or out-patient claims
Diabetes Mellitus	ICD-10 Dx	E1352	Oth diabetes w diabetic peripheral angiopathy w gangrene	Diabetes defined as ≥2 diagnosis codes ≤12 months prior to initiation of therapy In-patient or out-patient claims
Diabetes Mellitus	ICD-10 Dx	E1359	Oth diabetes mellitus with other circulatory complications	Diabetes defined as ≥2 diagnosis codes ≤12 months prior to initiation of therapy In-patient or out-patient claims
Diabetes Mellitus	ICD-10 Dx	E13610	Oth diabetes mellitus with diabetic neuropathic arthropathy	Diabetes defined as ≥2 diagnosis codes ≤12 months prior to initiation of therapy In-patient or out-patient claims
Diabetes Mellitus	ICD-10 Dx	E13618	Oth diabetes mellitus with other diabetic arthropathy	Diabetes defined as ≥2 diagnosis codes ≤12 months prior to initiation of therapy In-patient or out-patient claims
Diabetes Mellitus	ICD-10 Dx	E13620	Other specified diabetes mellitus with diabetic dermatitis	Diabetes defined as ≥2 diagnosis codes ≤12 months prior to initiation of therapy In-patient or out-patient claims
Diabetes Mellitus	ICD-10 Dx	E13621	Other specified diabetes mellitus with foot ulcer	Diabetes defined as ≥2 diagnosis codes ≤12 months prior to initiation of therapy In-patient or out-patient claims
Diabetes Mellitus	ICD-10 Dx	E13622	Other specified diabetes mellitus with other skin ulcer	Diabetes defined as ≥2 diagnosis codes ≤12 months prior to initiation of therapy In-patient or out-patient claims
Diabetes Mellitus	ICD-10 Dx	E13628	Oth diabetes mellitus with other skin complications	Diabetes defined as ≥2 diagnosis codes ≤12 months prior to initiation of therapy In-patient or out-patient claims
Diabetes Mellitus	ICD-10 Dx	E13630	Other specified diabetes mellitus with periodontal disease	Diabetes defined as ≥2 diagnosis codes ≤12 months prior to initiation of therapy In-patient or out-patient claims
Diabetes Mellitus	ICD-10 Dx	E13638	Oth diabetes mellitus with other oral complications	Diabetes defined as ≥2 diagnosis codes ≤12 months prior to initiation of therapy In-patient or out-patient claims
Diabetes Mellitus	ICD-10 Dx	E13641	Oth diabetes mellitus with hypoglycemia with coma	Diabetes defined as ≥2 diagnosis codes ≤12 months prior to initiation of therapy In-patient or out-patient claims
Diabetes Mellitus	ICD-10 Dx	E13649	Oth diabetes mellitus with hypoglycemia without coma	Diabetes defined as ≥2 diagnosis codes ≤12 months prior to initiation of therapy In-patient or out-patient claims
Diabetes Mellitus	ICD-10 Dx	E1365	Other specified diabetes mellitus with hyperglycemia	Diabetes defined as ≥2 diagnosis codes ≤12 months prior to initiation of therapy In-patient or out-patient claims
Diabetes Mellitus	ICD-10 Dx	E1369	Oth diabetes mellitus with other specified complication	Diabetes defined as ≥2 diagnosis codes ≤12 months prior to initiation of therapy In-patient or out-patient claims
Diabetes Mellitus	ICD-10 Dx	E138	Oth diabetes mellitus with unspecified complications	Diabetes defined as ≥2 diagnosis codes ≤12 months prior to initiation of therapy In-patient or out-patient claims
Diabetes Mellitus	ICD-10 Dx	E139	Other specified diabetes mellitus without complications	Diabetes defined as ≥2 diagnosis codes ≤12 months prior to initiation of therapy In-patient or out-patient claims

## Sheet: CAD-CHD
Variable	Code type	Code	Description	Published reference, if applicable
Coronary artery/heart disease	ICD-9 Dx	41000	≥1 diagnosis code ≤12 months prior to initiation of therapy In-patient or out-patient claims	Birman-Deych et al. "Accuracy of ICD-9-CM Codes for Identifying Cardiovascular and Stroke Risk Factors." Medical Care. 2005. doi: 10.1097/01.mlr.0000160417.39497.a9
Coronary artery/heart disease	ICD-9 Dx	41001	≥1 diagnosis code ≤12 months prior to initiation of therapy In-patient or out-patient claims	Birman-Deych et al. "Accuracy of ICD-9-CM Codes for Identifying Cardiovascular and Stroke Risk Factors." Medical Care. 2005. doi: 10.1097/01.mlr.0000160417.39497.a10
Coronary artery/heart disease	ICD-9 Dx	41002	≥1 diagnosis code ≤12 months prior to initiation of therapy In-patient or out-patient claims	Birman-Deych et al. "Accuracy of ICD-9-CM Codes for Identifying Cardiovascular and Stroke Risk Factors." Medical Care. 2005. doi: 10.1097/01.mlr.0000160417.39497.a11
Coronary artery/heart disease	ICD-9 Dx	41010	≥1 diagnosis code ≤12 months prior to initiation of therapy In-patient or out-patient claims	Birman-Deych et al. "Accuracy of ICD-9-CM Codes for Identifying Cardiovascular and Stroke Risk Factors." Medical Care. 2005. doi: 10.1097/01.mlr.0000160417.39497.a12
Coronary artery/heart disease	ICD-9 Dx	41011	≥1 diagnosis code ≤12 months prior to initiation of therapy In-patient or out-patient claims	Birman-Deych et al. "Accuracy of ICD-9-CM Codes for Identifying Cardiovascular and Stroke Risk Factors." Medical Care. 2005. doi: 10.1097/01.mlr.0000160417.39497.a13
Coronary artery/heart disease	ICD-9 Dx	41012	≥1 diagnosis code ≤12 months prior to initiation of therapy In-patient or out-patient claims	Birman-Deych et al. "Accuracy of ICD-9-CM Codes for Identifying Cardiovascular and Stroke Risk Factors." Medical Care. 2005. doi: 10.1097/01.mlr.0000160417.39497.a14
Coronary artery/heart disease	ICD-9 Dx	41020	≥1 diagnosis code ≤12 months prior to initiation of therapy In-patient or out-patient claims	Birman-Deych et al. "Accuracy of ICD-9-CM Codes for Identifying Cardiovascular and Stroke Risk Factors." Medical Care. 2005. doi: 10.1097/01.mlr.0000160417.39497.a15
Coronary artery/heart disease	ICD-9 Dx	41021	≥1 diagnosis code ≤12 months prior to initiation of therapy In-patient or out-patient claims	Birman-Deych et al. "Accuracy of ICD-9-CM Codes for Identifying Cardiovascular and Stroke Risk Factors." Medical Care. 2005. doi: 10.1097/01.mlr.0000160417.39497.a16
Coronary artery/heart disease	ICD-9 Dx	41022	≥1 diagnosis code ≤12 months prior to initiation of therapy In-patient or out-patient claims	Birman-Deych et al. "Accuracy of ICD-9-CM Codes for Identifying Cardiovascular and Stroke Risk Factors." Medical Care. 2005. doi: 10.1097/01.mlr.0000160417.39497.a17
Coronary artery/heart disease	ICD-9 Dx	41030	≥1 diagnosis code ≤12 months prior to initiation of therapy In-patient or out-patient claims	Birman-Deych et al. "Accuracy of ICD-9-CM Codes for Identifying Cardiovascular and Stroke Risk Factors." Medical Care. 2005. doi: 10.1097/01.mlr.0000160417.39497.a18
Coronary artery/heart disease	ICD-9 Dx	41031	≥1 diagnosis code ≤12 months prior to initiation of therapy In-patient or out-patient claims	Birman-Deych et al. "Accuracy of ICD-9-CM Codes for Identifying Cardiovascular and Stroke Risk Factors." Medical Care. 2005. doi: 10.1097/01.mlr.0000160417.39497.a19
Coronary artery/heart disease	ICD-9 Dx	41032	≥1 diagnosis code ≤12 months prior to initiation of therapy In-patient or out-patient claims	Birman-Deych et al. "Accuracy of ICD-9-CM Codes for Identifying Cardiovascular and Stroke Risk Factors." Medical Care. 2005. doi: 10.1097/01.mlr.0000160417.39497.a20
Coronary artery/heart disease	ICD-9 Dx	41040	≥1 diagnosis code ≤12 months prior to initiation of therapy In-patient or out-patient claims	Birman-Deych et al. "Accuracy of ICD-9-CM Codes for Identifying Cardiovascular and Stroke Risk Factors." Medical Care. 2005. doi: 10.1097/01.mlr.0000160417.39497.a21
Coronary artery/heart disease	ICD-9 Dx	41041	≥1 diagnosis code ≤12 months prior to initiation of therapy In-patient or out-patient claims	Birman-Deych et al. "Accuracy of ICD-9-CM Codes for Identifying Cardiovascular and Stroke Risk Factors." Medical Care. 2005. doi: 10.1097/01.mlr.0000160417.39497.a22
Coronary artery/heart disease	ICD-9 Dx	41042	≥1 diagnosis code ≤12 months prior to initiation of therapy In-patient or out-patient claims	Birman-Deych et al. "Accuracy of ICD-9-CM Codes for Identifying Cardiovascular and Stroke Risk Factors." Medical Care. 2005. doi: 10.1097/01.mlr.0000160417.39497.a23
Coronary artery/heart disease	ICD-9 Dx	41050	≥1 diagnosis code ≤12 months prior to initiation of therapy In-patient or out-patient claims	Birman-Deych et al. "Accuracy of ICD-9-CM Codes for Identifying Cardiovascular and Stroke Risk Factors." Medical Care. 2005. doi: 10.1097/01.mlr.0000160417.39497.a24
Coronary artery/heart disease	ICD-9 Dx	41051	≥1 diagnosis code ≤12 months prior to initiation of therapy In-patient or out-patient claims	Birman-Deych et al. "Accuracy of ICD-9-CM Codes for Identifying Cardiovascular and Stroke Risk Factors." Medical Care. 2005. doi: 10.1097/01.mlr.0000160417.39497.a25
Coronary artery/heart disease	ICD-9 Dx	41052	≥1 diagnosis code ≤12 months prior to initiation of therapy In-patient or out-patient claims	Birman-Deych et al. "Accuracy of ICD-9-CM Codes for Identifying Cardiovascular and Stroke Risk Factors." Medical Care. 2005. doi: 10.1097/01.mlr.0000160417.39497.a26
Coronary artery/heart disease	ICD-9 Dx	41060	≥1 diagnosis code ≤12 months prior to initiation of therapy In-patient or out-patient claims	Birman-Deych et al. "Accuracy of ICD-9-CM Codes for Identifying Cardiovascular and Stroke Risk Factors." Medical Care. 2005. doi: 10.1097/01.mlr.0000160417.39497.a27
Coronary artery/heart disease	ICD-9 Dx	41061	≥1 diagnosis code ≤12 months prior to initiation of therapy In-patient or out-patient claims	Birman-Deych et al. "Accuracy of ICD-9-CM Codes for Identifying Cardiovascular and Stroke Risk Factors." Medical Care. 2005. doi: 10.1097/01.mlr.0000160417.39497.a28
Coronary artery/heart disease	ICD-9 Dx	41062	≥1 diagnosis code ≤12 months prior to initiation of therapy In-patient or out-patient claims	Birman-Deych et al. "Accuracy of ICD-9-CM Codes for Identifying Cardiovascular and Stroke Risk Factors." Medical Care. 2005. doi: 10.1097/01.mlr.0000160417.39497.a29
Coronary artery/heart disease	ICD-9 Dx	41070	≥1 diagnosis code ≤12 months prior to initiation of therapy In-patient or out-patient claims	Birman-Deych et al. "Accuracy of ICD-9-CM Codes for Identifying Cardiovascular and Stroke Risk Factors." Medical Care. 2005. doi: 10.1097/01.mlr.0000160417.39497.a30
Coronary artery/heart disease	ICD-9 Dx	41071	≥1 diagnosis code ≤12 months prior to initiation of therapy In-patient or out-patient claims	Birman-Deych et al. "Accuracy of ICD-9-CM Codes for Identifying Cardiovascular and Stroke Risk Factors." Medical Care. 2005. doi: 10.1097/01.mlr.0000160417.39497.a31
Coronary artery/heart disease	ICD-9 Dx	41072	≥1 diagnosis code ≤12 months prior to initiation of therapy In-patient or out-patient claims	Birman-Deych et al. "Accuracy of ICD-9-CM Codes for Identifying Cardiovascular and Stroke Risk Factors." Medical Care. 2005. doi: 10.1097/01.mlr.0000160417.39497.a32
Coronary artery/heart disease	ICD-9 Dx	41080	≥1 diagnosis code ≤12 months prior to initiation of therapy In-patient or out-patient claims	Birman-Deych et al. "Accuracy of ICD-9-CM Codes for Identifying Cardiovascular and Stroke Risk Factors." Medical Care. 2005. doi: 10.1097/01.mlr.0000160417.39497.a33
Coronary artery/heart disease	ICD-9 Dx	41081	≥1 diagnosis code ≤12 months prior to initiation of therapy In-patient or out-patient claims	Birman-Deych et al. "Accuracy of ICD-9-CM Codes for Identifying Cardiovascular and Stroke Risk Factors." Medical Care. 2005. doi: 10.1097/01.mlr.0000160417.39497.a34
Coronary artery/heart disease	ICD-9 Dx	41082	≥1 diagnosis code ≤12 months prior to initiation of therapy In-patient or out-patient claims	Birman-Deych et al. "Accuracy of ICD-9-CM Codes for Identifying Cardiovascular and Stroke Risk Factors." Medical Care. 2005. doi: 10.1097/01.mlr.0000160417.39497.a35
Coronary artery/heart disease	ICD-9 Dx	41090	≥1 diagnosis code ≤12 months prior to initiation of therapy In-patient or out-patient claims	Birman-Deych et al. "Accuracy of ICD-9-CM Codes for Identifying Cardiovascular and Stroke Risk Factors." Medical Care. 2005. doi: 10.1097/01.mlr.0000160417.39497.a36
Coronary artery/heart disease	ICD-9 Dx	41091	≥1 diagnosis code ≤12 months prior to initiation of therapy In-patient or out-patient claims	Birman-Deych et al. "Accuracy of ICD-9-CM Codes for Identifying Cardiovascular and Stroke Risk Factors." Medical Care. 2005. doi: 10.1097/01.mlr.0000160417.39497.a37
Coronary artery/heart disease	ICD-9 Dx	41092	≥1 diagnosis code ≤12 months prior to initiation of therapy In-patient or out-patient claims	Birman-Deych et al. "Accuracy of ICD-9-CM Codes for Identifying Cardiovascular and Stroke Risk Factors." Medical Care. 2005. doi: 10.1097/01.mlr.0000160417.39497.a38
Coronary artery/heart disease	ICD-9 Dx	4110	≥1 diagnosis code ≤12 months prior to initiation of therapy In-patient or out-patient claims	Birman-Deych et al. "Accuracy of ICD-9-CM Codes for Identifying Cardiovascular and Stroke Risk Factors." Medical Care. 2005. doi: 10.1097/01.mlr.0000160417.39497.a39
Coronary artery/heart disease	ICD-9 Dx	4111	≥1 diagnosis code ≤12 months prior to initiation of therapy In-patient or out-patient claims	Birman-Deych et al. "Accuracy of ICD-9-CM Codes for Identifying Cardiovascular and Stroke Risk Factors." Medical Care. 2005. doi: 10.1097/01.mlr.0000160417.39497.a40
Coronary artery/heart disease	ICD-9 Dx	41181	≥1 diagnosis code ≤12 months prior to initiation of therapy In-patient or out-patient claims	Birman-Deych et al. "Accuracy of ICD-9-CM Codes for Identifying Cardiovascular and Stroke Risk Factors." Medical Care. 2005. doi: 10.1097/01.mlr.0000160417.39497.a41
Coronary artery/heart disease	ICD-9 Dx	41189	≥1 diagnosis code ≤12 months prior to initiation of therapy In-patient or out-patient claims	Birman-Deych et al. "Accuracy of ICD-9-CM Codes for Identifying Cardiovascular and Stroke Risk Factors." Medical Care. 2005. doi: 10.1097/01.mlr.0000160417.39497.a42
Coronary artery/heart disease	ICD-9 Dx	412	≥1 diagnosis code ≤12 months prior to initiation of therapy In-patient or out-patient claims	Birman-Deych et al. "Accuracy of ICD-9-CM Codes for Identifying Cardiovascular and Stroke Risk Factors." Medical Care. 2005. doi: 10.1097/01.mlr.0000160417.39497.a43
Coronary artery/heart disease	ICD-9 Dx	4130	≥1 diagnosis code ≤12 months prior to initiation of therapy In-patient or out-patient claims	Birman-Deych et al. "Accuracy of ICD-9-CM Codes for Identifying Cardiovascular and Stroke Risk Factors." Medical Care. 2005. doi: 10.1097/01.mlr.0000160417.39497.a44
Coronary artery/heart disease	ICD-9 Dx	4131	≥1 diagnosis code ≤12 months prior to initiation of therapy In-patient or out-patient claims	Birman-Deych et al. "Accuracy of ICD-9-CM Codes for Identifying Cardiovascular and Stroke Risk Factors." Medical Care. 2005. doi: 10.1097/01.mlr.0000160417.39497.a45
Coronary artery/heart disease	ICD-9 Dx	4139	≥1 diagnosis code ≤12 months prior to initiation of therapy In-patient or out-patient claims	Birman-Deych et al. "Accuracy of ICD-9-CM Codes for Identifying Cardiovascular and Stroke Risk Factors." Medical Care. 2005. doi: 10.1097/01.mlr.0000160417.39497.a46
Coronary artery/heart disease	ICD-9 Dx	41400	≥1 diagnosis code ≤12 months prior to initiation of therapy In-patient or out-patient claims	Birman-Deych et al. "Accuracy of ICD-9-CM Codes for Identifying Cardiovascular and Stroke Risk Factors." Medical Care. 2005. doi: 10.1097/01.mlr.0000160417.39497.a47
Coronary artery/heart disease	ICD-9 Dx	41401	≥1 diagnosis code ≤12 months prior to initiation of therapy In-patient or out-patient claims	Birman-Deych et al. "Accuracy of ICD-9-CM Codes for Identifying Cardiovascular and Stroke Risk Factors." Medical Care. 2005. doi: 10.1097/01.mlr.0000160417.39497.a48
Coronary artery/heart disease	ICD-9 Dx	41402	≥1 diagnosis code ≤12 months prior to initiation of therapy In-patient or out-patient claims	Birman-Deych et al. "Accuracy of ICD-9-CM Codes for Identifying Cardiovascular and Stroke Risk Factors." Medical Care. 2005. doi: 10.1097/01.mlr.0000160417.39497.a49
Coronary artery/heart disease	ICD-9 Dx	41403	≥1 diagnosis code ≤12 months prior to initiation of therapy In-patient or out-patient claims	Birman-Deych et al. "Accuracy of ICD-9-CM Codes for Identifying Cardiovascular and Stroke Risk Factors." Medical Care. 2005. doi: 10.1097/01.mlr.0000160417.39497.a50
Coronary artery/heart disease	ICD-9 Dx	41404	≥1 diagnosis code ≤12 months prior to initiation of therapy In-patient or out-patient claims	Birman-Deych et al. "Accuracy of ICD-9-CM Codes for Identifying Cardiovascular and Stroke Risk Factors." Medical Care. 2005. doi: 10.1097/01.mlr.0000160417.39497.a51
Coronary artery/heart disease	ICD-9 Dx	41405	≥1 diagnosis code ≤12 months prior to initiation of therapy In-patient or out-patient claims	Birman-Deych et al. "Accuracy of ICD-9-CM Codes for Identifying Cardiovascular and Stroke Risk Factors." Medical Care. 2005. doi: 10.1097/01.mlr.0000160417.39497.a52
Coronary artery/heart disease	ICD-9 Dx	41406	≥1 diagnosis code ≤12 months prior to initiation of therapy In-patient or out-patient claims	Birman-Deych et al. "Accuracy of ICD-9-CM Codes for Identifying Cardiovascular and Stroke Risk Factors." Medical Care. 2005. doi: 10.1097/01.mlr.0000160417.39497.a53
Coronary artery/heart disease	ICD-9 Dx	41407	≥1 diagnosis code ≤12 months prior to initiation of therapy In-patient or out-patient claims	Birman-Deych et al. "Accuracy of ICD-9-CM Codes for Identifying Cardiovascular and Stroke Risk Factors." Medical Care. 2005. doi: 10.1097/01.mlr.0000160417.39497.a54
Coronary artery/heart disease	ICD-9 Dx	41410	≥1 diagnosis code ≤12 months prior to initiation of therapy In-patient or out-patient claims	Birman-Deych et al. "Accuracy of ICD-9-CM Codes for Identifying Cardiovascular and Stroke Risk Factors." Medical Care. 2005. doi: 10.1097/01.mlr.0000160417.39497.a55
Coronary artery/heart disease	ICD-9 Dx	41411	≥1 diagnosis code ≤12 months prior to initiation of therapy In-patient or out-patient claims	Birman-Deych et al. "Accuracy of ICD-9-CM Codes for Identifying Cardiovascular and Stroke Risk Factors." Medical Care. 2005. doi: 10.1097/01.mlr.0000160417.39497.a56
Coronary artery/heart disease	ICD-9 Dx	41412	≥1 diagnosis code ≤12 months prior to initiation of therapy In-patient or out-patient claims	Birman-Deych et al. "Accuracy of ICD-9-CM Codes for Identifying Cardiovascular and Stroke Risk Factors." Medical Care. 2005. doi: 10.1097/01.mlr.0000160417.39497.a57
Coronary artery/heart disease	ICD-9 Dx	41419	≥1 diagnosis code ≤12 months prior to initiation of therapy In-patient or out-patient claims	Birman-Deych et al. "Accuracy of ICD-9-CM Codes for Identifying Cardiovascular and Stroke Risk Factors." Medical Care. 2005. doi: 10.1097/01.mlr.0000160417.39497.a58
Coronary artery/heart disease	ICD-9 Dx	4142	≥1 diagnosis code ≤12 months prior to initiation of therapy In-patient or out-patient claims	Birman-Deych et al. "Accuracy of ICD-9-CM Codes for Identifying Cardiovascular and Stroke Risk Factors." Medical Care. 2005. doi: 10.1097/01.mlr.0000160417.39497.a59
Coronary artery/heart disease	ICD-9 Dx	4143	≥1 diagnosis code ≤12 months prior to initiation of therapy In-patient or out-patient claims	Birman-Deych et al. "Accuracy of ICD-9-CM Codes for Identifying Cardiovascular and Stroke Risk Factors." Medical Care. 2005. doi: 10.1097/01.mlr.0000160417.39497.a60
Coronary artery/heart disease	ICD-9 Dx	4144	≥1 diagnosis code ≤12 months prior to initiation of therapy In-patient or out-patient claims	Birman-Deych et al. "Accuracy of ICD-9-CM Codes for Identifying Cardiovascular and Stroke Risk Factors." Medical Care. 2005. doi: 10.1097/01.mlr.0000160417.39497.a61
Coronary artery/heart disease	ICD-9 Dx	4148	≥1 diagnosis code ≤12 months prior to initiation of therapy In-patient or out-patient claims	Birman-Deych et al. "Accuracy of ICD-9-CM Codes for Identifying Cardiovascular and Stroke Risk Factors." Medical Care. 2005. doi: 10.1097/01.mlr.0000160417.39497.a62
Coronary artery/heart disease	ICD-9 Dx	4149	≥1 diagnosis code ≤12 months prior to initiation of therapy In-patient or out-patient claims	Birman-Deych et al. "Accuracy of ICD-9-CM Codes for Identifying Cardiovascular and Stroke Risk Factors." Medical Care. 2005. doi: 10.1097/01.mlr.0000160417.39497.a63
Coronary artery/heart disease	ICD-9 Dx	4292	≥1 diagnosis code ≤12 months prior to initiation of therapy In-patient or out-patient claims	Birman-Deych et al. "Accuracy of ICD-9-CM Codes for Identifying Cardiovascular and Stroke Risk Factors." Medical Care. 2005. doi: 10.1097/01.mlr.0000160417.39497.a64
Coronary artery/heart disease	ICD-9 Dx	V4581	≥1 diagnosis code ≤12 months prior to initiation of therapy In-patient or out-patient claims	Birman-Deych et al. "Accuracy of ICD-9-CM Codes for Identifying Cardiovascular and Stroke Risk Factors." Medical Care. 2005. doi: 10.1097/01.mlr.0000160417.39497.a65
Coronary artery/heart disease	ICD-10 DX	I20	≥1 diagnosis code ≤12 months prior to initiation of therapy In-patient or out-patient claims	Forward-Backward GEM Mapping
Coronary artery/heart disease	ICD-10 DX	I200	≥1 diagnosis code ≤12 months prior to initiation of therapy In-patient or out-patient claims	Forward-Backward GEM Mapping
Coronary artery/heart disease	ICD-10 DX	I201	≥1 diagnosis code ≤12 months prior to initiation of therapy In-patient or out-patient claims	Forward-Backward GEM Mapping
Coronary artery/heart disease	ICD-10 DX	I208	≥1 diagnosis code ≤12 months prior to initiation of therapy In-patient or out-patient claims	Forward-Backward GEM Mapping
Coronary artery/heart disease	ICD-10 DX	I209	≥1 diagnosis code ≤12 months prior to initiation of therapy In-patient or out-patient claims	Forward-Backward GEM Mapping
Coronary artery/heart disease	ICD-10 DX	I21	≥1 diagnosis code ≤12 months prior to initiation of therapy In-patient or out-patient claims	Forward-Backward GEM Mapping
Coronary artery/heart disease	ICD-10 DX	I210	≥1 diagnosis code ≤12 months prior to initiation of therapy In-patient or out-patient claims	Forward-Backward GEM Mapping
Coronary artery/heart disease	ICD-10 DX	I2101	≥1 diagnosis code ≤12 months prior to initiation of therapy In-patient or out-patient claims	Forward-Backward GEM Mapping
Coronary artery/heart disease	ICD-10 DX	I2102	≥1 diagnosis code ≤12 months prior to initiation of therapy In-patient or out-patient claims	Forward-Backward GEM Mapping
Coronary artery/heart disease	ICD-10 DX	I2109	≥1 diagnosis code ≤12 months prior to initiation of therapy In-patient or out-patient claims	Forward-Backward GEM Mapping
Coronary artery/heart disease	ICD-10 DX	I211	≥1 diagnosis code ≤12 months prior to initiation of therapy In-patient or out-patient claims	Forward-Backward GEM Mapping
Coronary artery/heart disease	ICD-10 DX	I2111	≥1 diagnosis code ≤12 months prior to initiation of therapy In-patient or out-patient claims	Forward-Backward GEM Mapping
Coronary artery/heart disease	ICD-10 DX	I2119	≥1 diagnosis code ≤12 months prior to initiation of therapy In-patient or out-patient claims	Forward-Backward GEM Mapping
Coronary artery/heart disease	ICD-10 DX	I212	≥1 diagnosis code ≤12 months prior to initiation of therapy In-patient or out-patient claims	Forward-Backward GEM Mapping
Coronary artery/heart disease	ICD-10 DX	I2121	≥1 diagnosis code ≤12 months prior to initiation of therapy In-patient or out-patient claims	Forward-Backward GEM Mapping
Coronary artery/heart disease	ICD-10 DX	I2129	≥1 diagnosis code ≤12 months prior to initiation of therapy In-patient or out-patient claims	Forward-Backward GEM Mapping
Coronary artery/heart disease	ICD-10 DX	I213	≥1 diagnosis code ≤12 months prior to initiation of therapy In-patient or out-patient claims	Forward-Backward GEM Mapping
Coronary artery/heart disease	ICD-10 DX	I214	≥1 diagnosis code ≤12 months prior to initiation of therapy In-patient or out-patient claims	Forward-Backward GEM Mapping
Coronary artery/heart disease	ICD-10 DX	I219	≥1 diagnosis code ≤12 months prior to initiation of therapy In-patient or out-patient claims	Forward-Backward GEM Mapping
Coronary artery/heart disease	ICD-10 DX	I21A1	≥1 diagnosis code ≤12 months prior to initiation of therapy In-patient or out-patient claims	Forward-Backward GEM Mapping
Coronary artery/heart disease	ICD-10 DX	I21A9	≥1 diagnosis code ≤12 months prior to initiation of therapy In-patient or out-patient claims	Forward-Backward GEM Mapping
Coronary artery/heart disease	ICD-10 DX	I22	≥1 diagnosis code ≤12 months prior to initiation of therapy In-patient or out-patient claims	Forward-Backward GEM Mapping
Coronary artery/heart disease	ICD-10 DX	I220	≥1 diagnosis code ≤12 months prior to initiation of therapy In-patient or out-patient claims	Forward-Backward GEM Mapping
Coronary artery/heart disease	ICD-10 DX	I221	≥1 diagnosis code ≤12 months prior to initiation of therapy In-patient or out-patient claims	Forward-Backward GEM Mapping
Coronary artery/heart disease	ICD-10 DX	I222	≥1 diagnosis code ≤12 months prior to initiation of therapy In-patient or out-patient claims	Forward-Backward GEM Mapping
Coronary artery/heart disease	ICD-10 DX	I228	≥1 diagnosis code ≤12 months prior to initiation of therapy In-patient or out-patient claims	Forward-Backward GEM Mapping
Coronary artery/heart disease	ICD-10 DX	I229	≥1 diagnosis code ≤12 months prior to initiation of therapy In-patient or out-patient claims	Forward-Backward GEM Mapping
Coronary artery/heart disease	ICD-10 DX	I24	≥1 diagnosis code ≤12 months prior to initiation of therapy In-patient or out-patient claims	Forward-Backward GEM Mapping
Coronary artery/heart disease	ICD-10 DX	I240	≥1 diagnosis code ≤12 months prior to initiation of therapy In-patient or out-patient claims	Forward-Backward GEM Mapping
Coronary artery/heart disease	ICD-10 DX	I241	≥1 diagnosis code ≤12 months prior to initiation of therapy In-patient or out-patient claims	Forward-Backward GEM Mapping
Coronary artery/heart disease	ICD-10 DX	I248	≥1 diagnosis code ≤12 months prior to initiation of therapy In-patient or out-patient claims	Forward-Backward GEM Mapping
Coronary artery/heart disease	ICD-10 DX	I249	≥1 diagnosis code ≤12 months prior to initiation of therapy In-patient or out-patient claims	Forward-Backward GEM Mapping
Coronary artery/heart disease	ICD-10 DX	I25	≥1 diagnosis code ≤12 months prior to initiation of therapy In-patient or out-patient claims	Forward-Backward GEM Mapping
Coronary artery/heart disease	ICD-10 DX	I251	≥1 diagnosis code ≤12 months prior to initiation of therapy In-patient or out-patient claims	Forward-Backward GEM Mapping
Coronary artery/heart disease	ICD-10 DX	I2510	≥1 diagnosis code ≤12 months prior to initiation of therapy In-patient or out-patient claims	Forward-Backward GEM Mapping
Coronary artery/heart disease	ICD-10 DX	I2511	≥1 diagnosis code ≤12 months prior to initiation of therapy In-patient or out-patient claims	Forward-Backward GEM Mapping
Coronary artery/heart disease	ICD-10 DX	I25110	≥1 diagnosis code ≤12 months prior to initiation of therapy In-patient or out-patient claims	Forward-Backward GEM Mapping
Coronary artery/heart disease	ICD-10 DX	I25111	≥1 diagnosis code ≤12 months prior to initiation of therapy In-patient or out-patient claims	Forward-Backward GEM Mapping
Coronary artery/heart disease	ICD-10 DX	I25118	≥1 diagnosis code ≤12 months prior to initiation of therapy In-patient or out-patient claims	Forward-Backward GEM Mapping
Coronary artery/heart disease	ICD-10 DX	I25119	≥1 diagnosis code ≤12 months prior to initiation of therapy In-patient or out-patient claims	Forward-Backward GEM Mapping
Coronary artery/heart disease	ICD-10 DX	I252	≥1 diagnosis code ≤12 months prior to initiation of therapy In-patient or out-patient claims	Forward-Backward GEM Mapping
Coronary artery/heart disease	ICD-10 DX	I253	≥1 diagnosis code ≤12 months prior to initiation of therapy In-patient or out-patient claims	Forward-Backward GEM Mapping
Coronary artery/heart disease	ICD-10 DX	I254	≥1 diagnosis code ≤12 months prior to initiation of therapy In-patient or out-patient claims	Forward-Backward GEM Mapping
Coronary artery/heart disease	ICD-10 DX	I2541	≥1 diagnosis code ≤12 months prior to initiation of therapy In-patient or out-patient claims	Forward-Backward GEM Mapping
Coronary artery/heart disease	ICD-10 DX	I2542	≥1 diagnosis code ≤12 months prior to initiation of therapy In-patient or out-patient claims	Forward-Backward GEM Mapping
Coronary artery/heart disease	ICD-10 DX	I255	≥1 diagnosis code ≤12 months prior to initiation of therapy In-patient or out-patient claims	Forward-Backward GEM Mapping
Coronary artery/heart disease	ICD-10 DX	I256	≥1 diagnosis code ≤12 months prior to initiation of therapy In-patient or out-patient claims	Forward-Backward GEM Mapping
Coronary artery/heart disease	ICD-10 DX	I257	≥1 diagnosis code ≤12 months prior to initiation of therapy In-patient or out-patient claims	Forward-Backward GEM Mapping
Coronary artery/heart disease	ICD-10 DX	I2570	≥1 diagnosis code ≤12 months prior to initiation of therapy In-patient or out-patient claims	Forward-Backward GEM Mapping
Coronary artery/heart disease	ICD-10 DX	I25700	≥1 diagnosis code ≤12 months prior to initiation of therapy In-patient or out-patient claims	Forward-Backward GEM Mapping
Coronary artery/heart disease	ICD-10 DX	I25701	≥1 diagnosis code ≤12 months prior to initiation of therapy In-patient or out-patient claims	Forward-Backward GEM Mapping
Coronary artery/heart disease	ICD-10 DX	I25708	≥1 diagnosis code ≤12 months prior to initiation of therapy In-patient or out-patient claims	Forward-Backward GEM Mapping
Coronary artery/heart disease	ICD-10 DX	I25709	≥1 diagnosis code ≤12 months prior to initiation of therapy In-patient or out-patient claims	Forward-Backward GEM Mapping
Coronary artery/heart disease	ICD-10 DX	I2571	≥1 diagnosis code ≤12 months prior to initiation of therapy In-patient or out-patient claims	Forward-Backward GEM Mapping
Coronary artery/heart disease	ICD-10 DX	I25710	≥1 diagnosis code ≤12 months prior to initiation of therapy In-patient or out-patient claims	Forward-Backward GEM Mapping
Coronary artery/heart disease	ICD-10 DX	I25711	≥1 diagnosis code ≤12 months prior to initiation of therapy In-patient or out-patient claims	Forward-Backward GEM Mapping
Coronary artery/heart disease	ICD-10 DX	I25718	≥1 diagnosis code ≤12 months prior to initiation of therapy In-patient or out-patient claims	Forward-Backward GEM Mapping
Coronary artery/heart disease	ICD-10 DX	I25719	≥1 diagnosis code ≤12 months prior to initiation of therapy In-patient or out-patient claims	Forward-Backward GEM Mapping
Coronary artery/heart disease	ICD-10 DX	I2572	≥1 diagnosis code ≤12 months prior to initiation of therapy In-patient or out-patient claims	Forward-Backward GEM Mapping
Coronary artery/heart disease	ICD-10 DX	I25720	≥1 diagnosis code ≤12 months prior to initiation of therapy In-patient or out-patient claims	Forward-Backward GEM Mapping
Coronary artery/heart disease	ICD-10 DX	I25721	≥1 diagnosis code ≤12 months prior to initiation of therapy In-patient or out-patient claims	Forward-Backward GEM Mapping
Coronary artery/heart disease	ICD-10 DX	I25728	≥1 diagnosis code ≤12 months prior to initiation of therapy In-patient or out-patient claims	Forward-Backward GEM Mapping
Coronary artery/heart disease	ICD-10 DX	I25729	≥1 diagnosis code ≤12 months prior to initiation of therapy In-patient or out-patient claims	Forward-Backward GEM Mapping
Coronary artery/heart disease	ICD-10 DX	I2573	≥1 diagnosis code ≤12 months prior to initiation of therapy In-patient or out-patient claims	Forward-Backward GEM Mapping
Coronary artery/heart disease	ICD-10 DX	I25730	≥1 diagnosis code ≤12 months prior to initiation of therapy In-patient or out-patient claims	Forward-Backward GEM Mapping
Coronary artery/heart disease	ICD-10 DX	I25731	≥1 diagnosis code ≤12 months prior to initiation of therapy In-patient or out-patient claims	Forward-Backward GEM Mapping
Coronary artery/heart disease	ICD-10 DX	I25738	≥1 diagnosis code ≤12 months prior to initiation of therapy In-patient or out-patient claims	Forward-Backward GEM Mapping
Coronary artery/heart disease	ICD-10 DX	I25739	≥1 diagnosis code ≤12 months prior to initiation of therapy In-patient or out-patient claims	Forward-Backward GEM Mapping
Coronary artery/heart disease	ICD-10 DX	I2575	≥1 diagnosis code ≤12 months prior to initiation of therapy In-patient or out-patient claims	Forward-Backward GEM Mapping
Coronary artery/heart disease	ICD-10 DX	I25750	≥1 diagnosis code ≤12 months prior to initiation of therapy In-patient or out-patient claims	Forward-Backward GEM Mapping
Coronary artery/heart disease	ICD-10 DX	I25751	≥1 diagnosis code ≤12 months prior to initiation of therapy In-patient or out-patient claims	Forward-Backward GEM Mapping
Coronary artery/heart disease	ICD-10 DX	I25758	≥1 diagnosis code ≤12 months prior to initiation of therapy In-patient or out-patient claims	Forward-Backward GEM Mapping
Coronary artery/heart disease	ICD-10 DX	I25759	≥1 diagnosis code ≤12 months prior to initiation of therapy In-patient or out-patient claims	Forward-Backward GEM Mapping
Coronary artery/heart disease	ICD-10 DX	I2576	≥1 diagnosis code ≤12 months prior to initiation of therapy In-patient or out-patient claims	Forward-Backward GEM Mapping
Coronary artery/heart disease	ICD-10 DX	I25760	≥1 diagnosis code ≤12 months prior to initiation of therapy In-patient or out-patient claims	Forward-Backward GEM Mapping
Coronary artery/heart disease	ICD-10 DX	I25761	≥1 diagnosis code ≤12 months prior to initiation of therapy In-patient or out-patient claims	Forward-Backward GEM Mapping
Coronary artery/heart disease	ICD-10 DX	I25768	≥1 diagnosis code ≤12 months prior to initiation of therapy In-patient or out-patient claims	Forward-Backward GEM Mapping
Coronary artery/heart disease	ICD-10 DX	I25769	≥1 diagnosis code ≤12 months prior to initiation of therapy In-patient or out-patient claims	Forward-Backward GEM Mapping
Coronary artery/heart disease	ICD-10 DX	I2579	≥1 diagnosis code ≤12 months prior to initiation of therapy In-patient or out-patient claims	Forward-Backward GEM Mapping
Coronary artery/heart disease	ICD-10 DX	I25790	≥1 diagnosis code ≤12 months prior to initiation of therapy In-patient or out-patient claims	Forward-Backward GEM Mapping
Coronary artery/heart disease	ICD-10 DX	I25791	≥1 diagnosis code ≤12 months prior to initiation of therapy In-patient or out-patient claims	Forward-Backward GEM Mapping
Coronary artery/heart disease	ICD-10 DX	I25798	≥1 diagnosis code ≤12 months prior to initiation of therapy In-patient or out-patient claims	Forward-Backward GEM Mapping
Coronary artery/heart disease	ICD-10 DX	I25799	≥1 diagnosis code ≤12 months prior to initiation of therapy In-patient or out-patient claims	Forward-Backward GEM Mapping
Coronary artery/heart disease	ICD-10 DX	I258	≥1 diagnosis code ≤12 months prior to initiation of therapy In-patient or out-patient claims	Forward-Backward GEM Mapping
Coronary artery/heart disease	ICD-10 DX	I2581	≥1 diagnosis code ≤12 months prior to initiation of therapy In-patient or out-patient claims	Forward-Backward GEM Mapping
Coronary artery/heart disease	ICD-10 DX	I25810	≥1 diagnosis code ≤12 months prior to initiation of therapy In-patient or out-patient claims	Forward-Backward GEM Mapping
Coronary artery/heart disease	ICD-10 DX	I25811	≥1 diagnosis code ≤12 months prior to initiation of therapy In-patient or out-patient claims	Forward-Backward GEM Mapping
Coronary artery/heart disease	ICD-10 DX	I25812	≥1 diagnosis code ≤12 months prior to initiation of therapy In-patient or out-patient claims	Forward-Backward GEM Mapping
Coronary artery/heart disease	ICD-10 DX	I2582	≥1 diagnosis code ≤12 months prior to initiation of therapy In-patient or out-patient claims	Forward-Backward GEM Mapping
Coronary artery/heart disease	ICD-10 DX	I25.83	≥1 diagnosis code ≤12 months prior to initiation of therapy In-patient or out-patient claims	Forward-Backward GEM Mapping
Coronary artery/heart disease	ICD-10 DX	I2584	≥1 diagnosis code ≤12 months prior to initiation of therapy In-patient or out-patient claims	Forward-Backward GEM Mapping
Coronary artery/heart disease	ICD-10 DX	I2589	≥1 diagnosis code ≤12 months prior to initiation of therapy In-patient or out-patient claims	Forward-Backward GEM Mapping
Coronary artery/heart disease	ICD-10 DX	I259	≥1 diagnosis code ≤12 months prior to initiation of therapy In-patient or out-patient claims	Forward-Backward GEM Mapping
Coronary artery/heart disease	ICD-10 DX	Z951	≥1 diagnosis code ≤12 months prior to initiation of therapy In-patient or out-patient claims	Forward-Backward GEM Mapping

## Sheet: HF
Variable	Code type	Code	Description	Published reference, if applicable
Hospitalization for Heart Failure	ICD-9 Dx	39891	≥1 diagnosis code ≤12 months prior to initiation of therapy In-patient claims	Medicare Chronic Conditions Warehouse
Hospitalization for Heart Failure	ICD-9 Dx	40201	≥1 diagnosis code ≤12 months prior to initiation of therapy In-patient claims	Medicare Chronic Conditions Warehouse
Hospitalization for Heart Failure	ICD-9 Dx	40211	≥1 diagnosis code ≤12 months prior to initiation of therapy In-patient claims	Medicare Chronic Conditions Warehouse
Hospitalization for Heart Failure	ICD-9 Dx	40291	≥1 diagnosis code ≤12 months prior to initiation of therapy In-patient claims	Medicare Chronic Conditions Warehouse
Hospitalization for Heart Failure	ICD-9 Dx	40401	≥1 diagnosis code ≤12 months prior to initiation of therapy In-patient claims	Medicare Chronic Conditions Warehouse
Hospitalization for Heart Failure	ICD-9 Dx	40403	≥1 diagnosis code ≤12 months prior to initiation of therapy In-patient claims	Medicare Chronic Conditions Warehouse
Hospitalization for Heart Failure	ICD-9 Dx	40411	≥1 diagnosis code ≤12 months prior to initiation of therapy In-patient claims	Medicare Chronic Conditions Warehouse
Hospitalization for Heart Failure	ICD-9 Dx	40413	≥1 diagnosis code ≤12 months prior to initiation of therapy In-patient claims	Medicare Chronic Conditions Warehouse
Hospitalization for Heart Failure	ICD-9 Dx	40491	≥1 diagnosis code ≤12 months prior to initiation of therapy In-patient claims	Medicare Chronic Conditions Warehouse
Hospitalization for Heart Failure	ICD-9 Dx	40493	≥1 diagnosis code ≤12 months prior to initiation of therapy In-patient claims	Medicare Chronic Conditions Warehouse
Hospitalization for Heart Failure	ICD-9 Dx	428	≥1 diagnosis code ≤12 months prior to initiation of therapy In-patient claims	Medicare Chronic Conditions Warehouse
Hospitalization for Heart Failure	ICD-9 Dx	4280	≥1 diagnosis code ≤12 months prior to initiation of therapy In-patient claims	Medicare Chronic Conditions Warehouse
Hospitalization for Heart Failure	ICD-9 Dx	4281	≥1 diagnosis code ≤12 months prior to initiation of therapy In-patient claims	Medicare Chronic Conditions Warehouse
Hospitalization for Heart Failure	ICD-9 Dx	4282	≥1 diagnosis code ≤12 months prior to initiation of therapy In-patient claims	Medicare Chronic Conditions Warehouse
Hospitalization for Heart Failure	ICD-9 Dx	42820	≥1 diagnosis code ≤12 months prior to initiation of therapy In-patient claims	Medicare Chronic Conditions Warehouse
Hospitalization for Heart Failure	ICD-9 Dx	42821	≥1 diagnosis code ≤12 months prior to initiation of therapy In-patient claims	Medicare Chronic Conditions Warehouse
Hospitalization for Heart Failure	ICD-9 Dx	42822	≥1 diagnosis code ≤12 months prior to initiation of therapy In-patient claims	Medicare Chronic Conditions Warehouse
Hospitalization for Heart Failure	ICD-9 Dx	42823	≥1 diagnosis code ≤12 months prior to initiation of therapy In-patient claims	Medicare Chronic Conditions Warehouse
Hospitalization for Heart Failure	ICD-9 Dx	4283	≥1 diagnosis code ≤12 months prior to initiation of therapy In-patient claims	Medicare Chronic Conditions Warehouse
Hospitalization for Heart Failure	ICD-9 Dx	42830	≥1 diagnosis code ≤12 months prior to initiation of therapy In-patient claims	Medicare Chronic Conditions Warehouse
Hospitalization for Heart Failure	ICD-9 Dx	42831	≥1 diagnosis code ≤12 months prior to initiation of therapy In-patient claims	Medicare Chronic Conditions Warehouse
Hospitalization for Heart Failure	ICD-9 Dx	42832	≥1 diagnosis code ≤12 months prior to initiation of therapy In-patient claims	Medicare Chronic Conditions Warehouse
Hospitalization for Heart Failure	ICD-9 Dx	42833	≥1 diagnosis code ≤12 months prior to initiation of therapy In-patient claims	Medicare Chronic Conditions Warehouse
Hospitalization for Heart Failure	ICD-9 Dx	4284	≥1 diagnosis code ≤12 months prior to initiation of therapy In-patient claims	Medicare Chronic Conditions Warehouse
Hospitalization for Heart Failure	ICD-9 Dx	42840	≥1 diagnosis code ≤12 months prior to initiation of therapy In-patient claims	Medicare Chronic Conditions Warehouse
Hospitalization for Heart Failure	ICD-9 Dx	42841	≥1 diagnosis code ≤12 months prior to initiation of therapy In-patient claims	Medicare Chronic Conditions Warehouse
Hospitalization for Heart Failure	ICD-9 Dx	42842	≥1 diagnosis code ≤12 months prior to initiation of therapy In-patient claims	Medicare Chronic Conditions Warehouse
Hospitalization for Heart Failure	ICD-9 Dx	42843	≥1 diagnosis code ≤12 months prior to initiation of therapy In-patient claims	Medicare Chronic Conditions Warehouse
Hospitalization for Heart Failure	ICD-9 Dx	4289	≥1 diagnosis code ≤12 months prior to initiation of therapy In-patient claims	Medicare Chronic Conditions Warehouse
Hospitalization for Heart Failure	ICD_10 Dx	I0981	≥1 diagnosis code ≤12 months prior to initiation of therapy In-patient claims	Medicare Chronic Conditions Warehouse
Hospitalization for Heart Failure	ICD_10 Dx	I110	≥1 diagnosis code ≤12 months prior to initiation of therapy In-patient claims	Medicare Chronic Conditions Warehouse
Hospitalization for Heart Failure	ICD_10 Dx	I130	≥1 diagnosis code ≤12 months prior to initiation of therapy In-patient claims	Medicare Chronic Conditions Warehouse
Hospitalization for Heart Failure	ICD_10 Dx	I132	≥1 diagnosis code ≤12 months prior to initiation of therapy In-patient claims	Medicare Chronic Conditions Warehouse
Hospitalization for Heart Failure	ICD_10 Dx	I50	≥1 diagnosis code ≤12 months prior to initiation of therapy In-patient claims	Medicare Chronic Conditions Warehouse
Hospitalization for Heart Failure	ICD_10 Dx	I501	≥1 diagnosis code ≤12 months prior to initiation of therapy In-patient claims	Medicare Chronic Conditions Warehouse
Hospitalization for Heart Failure	ICD_10 Dx	I502	≥1 diagnosis code ≤12 months prior to initiation of therapy In-patient claims	Medicare Chronic Conditions Warehouse
Hospitalization for Heart Failure	ICD_10 Dx	I5020	≥1 diagnosis code ≤12 months prior to initiation of therapy In-patient claims	Medicare Chronic Conditions Warehouse
Hospitalization for Heart Failure	ICD_10 Dx	I5021	≥1 diagnosis code ≤12 months prior to initiation of therapy In-patient claims	Medicare Chronic Conditions Warehouse
Hospitalization for Heart Failure	ICD_10 Dx	I5022	≥1 diagnosis code ≤12 months prior to initiation of therapy In-patient claims	Medicare Chronic Conditions Warehouse
Hospitalization for Heart Failure	ICD_10 Dx	I5023	≥1 diagnosis code ≤12 months prior to initiation of therapy In-patient claims	Medicare Chronic Conditions Warehouse
Hospitalization for Heart Failure	ICD_10 Dx	I503	≥1 diagnosis code ≤12 months prior to initiation of therapy In-patient claims	Medicare Chronic Conditions Warehouse
Hospitalization for Heart Failure	ICD_10 Dx	I5030	≥1 diagnosis code ≤12 months prior to initiation of therapy In-patient claims	Medicare Chronic Conditions Warehouse
Hospitalization for Heart Failure	ICD_10 Dx	I5031	≥1 diagnosis code ≤12 months prior to initiation of therapy In-patient claims	Medicare Chronic Conditions Warehouse
Hospitalization for Heart Failure	ICD_10 Dx	I5032	≥1 diagnosis code ≤12 months prior to initiation of therapy In-patient claims	Medicare Chronic Conditions Warehouse
Hospitalization for Heart Failure	ICD_10 Dx	I5033	≥1 diagnosis code ≤12 months prior to initiation of therapy In-patient claims	Medicare Chronic Conditions Warehouse
Hospitalization for Heart Failure	ICD_10 Dx	I504	≥1 diagnosis code ≤12 months prior to initiation of therapy In-patient claims	Medicare Chronic Conditions Warehouse
Hospitalization for Heart Failure	ICD_10 Dx	I5040	≥1 diagnosis code ≤12 months prior to initiation of therapy In-patient claims	Medicare Chronic Conditions Warehouse
Hospitalization for Heart Failure	ICD_10 Dx	I5041	≥1 diagnosis code ≤12 months prior to initiation of therapy In-patient claims	Medicare Chronic Conditions Warehouse
Hospitalization for Heart Failure	ICD_10 Dx	I5042	≥1 diagnosis code ≤12 months prior to initiation of therapy In-patient claims	Medicare Chronic Conditions Warehouse
Hospitalization for Heart Failure	ICD_10 Dx	I5043	≥1 diagnosis code ≤12 months prior to initiation of therapy In-patient claims	Medicare Chronic Conditions Warehouse
Hospitalization for Heart Failure	ICD_10 Dx	I509	≥1 diagnosis code ≤12 months prior to initiation of therapy In-patient claims	Medicare Chronic Conditions Warehouse

[truncated: 34 more sheets: HCL, ARBs, CCB, B-Blocker, Peripheral Vaso, Thiazide, ACEI, Combo Diuretic, Ksparing Diuretic, Loop Diuretic, Other Diuretic, MI, PCIP, Stroke, Atherosclerosis, CKD, COPD, Tobacco Use, Anticoagulants, Obesity …]
